# Supplementary material for: Does chubby Can get lower grades than skinny Sophie? Using an intersectional approach to uncover grading bias in German secondary schools
Source: PLoS One. 2024 Jul 3;19(7):e0305703. doi: 10.1371/journal.pone.0305703 (PMC11221685; doi:10.1371/journal.pone.0305703)
Supplement: S1 File — (ZIP) [file pone.0305703.s021.zip]

Archive with 9 entries (9 files):
- Replication package/0_Master.do
- Replication package/1_Data_preparation.do
- Replication package/2_Multiple_imputation.do
- Replication package/3_Figure_1_2_Figure_S2_Table_S2_S11.do
- Replication package/4_Figure_S1.do
- Replication package/5_Robustness_Rank_Multiple_imputation.do
- Replication package/6_Figure_S3.do
- Replication package/7_Figures_S4_S9.do
- Replication package/read_me.txt
