# Supplementary material for: Does chubby Can get lower grades than skinny Sophie? Using an intersectional approach to uncover grading bias in German secondary schools
Source: PLoS One. 2024 Jul 3;19(7):e0305703. doi: 10.1371/journal.pone.0305703 (PMC11221685; doi:10.1371/journal.pone.0305703)
Supplement: S1 File — (ZIP) [file pone.0305703.s021.zip › Replication package/0_Master.do]

clear
set more off, permanently
capture log close
clear matrix
clear mata
set maxvar 32000, perm
set matsize 11000, perm

global DATAA ""
global DATA ""
global DO ""
global GRAPH ""
global TABLE ""

timer on 1 
* 1) Data preparation and sample selection 
do "${DO}/1_Data_preparation.do" 
* 2) Multiple imputation
do "${DO}/2_Multiple_imputation.do" 

* 3) Results
do "${DO}/3_Figure_1_2_Figure_S2_Table_S2_S11.do" 

* 4) Robustness checks 
do "${DO}/4_Figure_S1.do" 
do "${DO}/5_Robustness_Rank_Multiple_imputation.do" 
do "${DO}/6_Figure_S3.do" 
do "${DO}/7_Figures_S4_S9.do" 

timer off 1 
timer list  1 
