# Supplementary material for: Does chubby Can get lower grades than skinny Sophie? Using an intersectional approach to uncover grading bias in German secondary schools
Source: PLoS One. 2024 Jul 3;19(7):e0305703. doi: 10.1371/journal.pone.0305703 (PMC11221685; doi:10.1371/journal.pone.0305703)
Supplement: S1 File — (ZIP) [file pone.0305703.s021.zip › Replication package/1_Data_preparation.do]

clear
set more off, permanently
capture log close
clear matrix
clear mata
set maxvar 32000, perm
set matsize 11000, perm

global DATAA ""
global DATA ""
global DO ""
global GRAPH ""
global TABLE ""

**************************
* Load and merge data 
**************************
use  "${DATAA}/SC4_pTarget_R_13-0-0.dta", clear
egen first_participation = min(wave), by(ID_t) 
fre first_participation
tab first_participation wave 
keep if first_participation == 1 | first_participation  == 2 
* Only keep students that participated for the first time in wave 1 or wave 2
isid ID_t wave 
save   "${DATA}/SC4_pTarget_R_13-0-0_red.dta", replace 

use  "${DATAA}/SC4_CohortProfile_R_13-0-0.dta", clear
merge m:1 ID_t using  "${DATAA}/SC4_Weights_R_13-0-0.dta", nogen  keep(master matched)
merge 1:1 ID_t wave using  "${DATA}/SC4_pTarget_R_13-0-0_red", nogen  keep(master matched)
merge 1:1 ID_t wave  using  "${DATAA}/SC4_pParent_R_13-0-0", nogen  keep(master matched)
merge m:1 ID_t using "${DATAA}/SC4_xTargetCompetencies_R_13-0-0", nogen  keep(master matched)


* participated in wave 1 (11/2010-01/2011)
gen help_part_w1= 1 if wave ==1 & tx80220 == 1 
egen part_w1 = max(help_part_w1), by(ID_t) 
fre part_w1
fre  help_part_w1 if wave == 1
gen sample_w1 = 1 if part_w1 == 1  & tx80522 == 1 
fre sample_w1 if wave == 1 

* without special needs schools 
fre tx80106 if sample_w1 == 1 & wave == 1

* participated in wave 2 (05/2011-07/2011)
gen help_part_w2 = 1 if wave ==2 & tx80220 == 1 
egen part_w2 = max(help_part_w2), by(ID_t) 
fre part_w2

fre  help_part_w2 if wave == 2    

* participated in wave 2 and individual questionare 
gen help_sample_w2 = 1 if part_w2 == 1  & tx80521 ==  1
egen sample_w2 = max(help_sample_w2), by(ID_t)
fre sample_w2 if wave == 2 

**************************
* First sample selection 
**************************

keep if sample_w2 == 1  
drop if  tx80106 == 7 
* Exclude Förderschulen (special need school) 

* participated in wave 3 (03/2012-05/2012)
gen help_part_w3 = 1 if wave ==3 & tx80220 == 1 
egen part_w3 = max(help_part_w3), by(ID_t) 
fre part_w3

fre  help_part_w3 if wave == 3
   
* participated in wave 3 and individual questionate 
gen help_sample_w3 = 1 if part_w3 == 1  & tx80521 ==  1
egen sample_w3 = max(help_sample_w3), by(ID_t)
fre sample_w3 if wave == 3 

* participated in wave 5 (2012 - 2013) grade 11
gen help_part_w5 = 1 if wave ==5 & tx80220 == 1 
egen part_w5 = max(help_part_w5), by(ID_t) 
fre part_w5

fre  help_part_w5 if wave == 5
 
* participated in wave 5 and individual questionate 
gen help_sample_w5 = 1 if part_w5 == 1  & tx80521 ==  1
egen sample_w5 = max(help_sample_w5), by(ID_t)
fre sample_w5 if wave == 5 

gen ID_school_wave_5_help = 1 if wave == 5 & ID_i  != -54 
egen  ID_school_wave_5 = max(ID_school_wave_5_help), by(ID_t)
fre ID_school_wave_5 if wave == 5 

save  "${DATA}/NEPS_SC4.dta", replace 

************************
* Generate variables 
************************

use  "${DATA}/NEPS_SC4.dta", clear 
* women 
fre tx80501
nepsmiss  tx80501

egen gender_help = 	max(tx80501), by(ID_t)

gen women = .
replace women = 0 if gender_help == 1 
replace women = 1 if gender_help == 2 
fre women 


* height   
fre t520001 if wave == 2, all 

nepsmiss t520001
fre t520001 if wave == 2, all 
fre t520001 if wave == 2 & sample_w2 == 1 , all

gen height_w2 = t520001 / 100 if wave == 2
fre height_w2  if wave == 2 & sample_w2 == 1
recode height_w2 (0/.99 2.6/20 = .)
* Set to missing values if heigh below 99 cm or above 260cm 
fre height_w2 if wave == 2 & sample_w2 == 1
hist  height_w2 if wave == 2 & sample_w2 == 1

* asked again in wave 8 
gen height_w8_help = t520001 / 100 if wave == 8
recode height_w8_help (0/.99 2.6/20 = .)
egen  height_w8 = max(height_w8_help) ,by(ID_t)

fre height_w8 if wave == 2 & sample_w2 == 1
corr height_w8 height_w2 if wave == 2 & sample_w2 == 1
fre height_w8 if wave == 2 & sample_w2 == 1 & height_w2 ==. 


* weight
fre t520000 if wave == 2, all
nepsmiss t520000

gen weight_w2 =  t520000  if wave == 2
recode weight_w2 (0/20 = .)
fre weight_w2 if wave == 2 & sample_w2 == 1
recode weight_w2 (200/9999 =.)
* Set to missing values below 20 or above 200kg 
fre weight_w2 if wave == 2 & sample_w2 == 1
recode weight_w2 (.e .j = .)
fre weight_w2 if wave == 2 & sample_w2 == 1

gen weight_w8_help =  t520000  if wave == 8
recode weight_w8_help (0/20 = .)
recode weight_w8_help (200/9999 =.)
egen  weight_w8 = max(weight_w8_help) ,by(ID_t)
recode weight_w8  (.e .j = .)
fre weight_w8 if wave == 8 & sample_w2 == 1

corr weight_w8 weight_w2 if wave == 2 & sample_w2 == 1

fre weight_w8  if wave == 2 & sample_w2 == 1 &  weight_w2 ==. 

* bmi 
gen bmi_w2 = weight_w2/(height_w2*height_w2)
fre bmi_w2  if wave == 2 & sample_w2 == 1
recode bmi_w2 (50/9999999999 = .)
fre bmi_w2 if wave == 2 & sample_w2 == 1

* age in months 
nepsmiss tx8050m tx8050y p70012m p70012y
fre tx8050m tx8050y p70012m p70012y 

egen help_month_birth = max(tx8050m), by(ID_t) 
fre help_month_birth

gen month_birt = help_month_birth 
fre month_birt

egen help_yr_birth = max(tx8050y), by(ID_t) 

gen yr_birth = help_yr_birth
fre help_yr_birth

gen birth_date_cm = (yr_birth -1990) * 12 + 1 + month_birt
fre birth_date_cm

* interview date
fre tx8610m tx8610y tx8611m tx8611y if wave == 2
nepsmiss tx8610m tx8610y tx8611m tx8611y 
gen int_date_w2_yr_help = tx8610y if wave == 2
fre int_date_w2_yr_help if wave == 2
* use year 2011
gen int_date_w2_m_help = tx8610m if wave == 2
fre int_date_w2_m_help if wave == 2
fre tx8611m if wave == 2 & int_date_w2_m_help ==.l
* use may for missings
replace int_date_w2_m_help = 5 if int_date_w2_m_help ==.l & wave == 2

gen int_date_cm_w2 = (2011 -1990) * 12 + 1 + int_date_w2_m_help
fre int_date_cm_w2 if wave == 2

gen age_months_w2 = int_date_cm_w2 - birth_date_cm
fre age_months_w2 if wave == 2 & sample_w2 == 1


gen age_months = age_months_w2

****************************************************
* classification according to bmi table (CDC excel)
****************************************************

merge m:n women age_months using "${DATA}/bmiagerev.dta", nogen  keep(master matched)
gen bmi_classification_w2 = .
replace bmi_classification_w2 = 0 if bmi_w2 < P5 & bmi_w2 !=. 
replace bmi_classification_w2 = 1 if bmi_w2 >= P5 & bmi_w2 < P85 & bmi_w2 !=. 
replace bmi_classification_w2 = 2 if bmi_w2 >= P85 & bmi_w2 < P95 & bmi_w2 !=. 
replace bmi_classification_w2 = 3 if bmi_w2 >= P95  & bmi_w2 !=. 


label define  bmi_classification_w2 0 "underweight" 1 "normal weight" 2 "overweight" 3 "obese" 
label values bmi_classification_w2 bmi_classification_w2
fre bmi_classification_w2 if wave == 2 & sample_w2 == 1
* 15.6% missing values 

gen bmi_classification_2_w2 = .
replace bmi_classification_2_w2 = 0 if bmi_classification_w2 == 0 
replace bmi_classification_2_w2 = 0 if bmi_classification_w2 == 1 
replace bmi_classification_2_w2 = 1 if bmi_classification_w2 == 2 
replace bmi_classification_2_w2 = 1 if bmi_classification_w2 == 3 

label define  bmi_classification_2_w2 0 "underweight/ normal weight" 1  "overweight / obese" 
label values bmi_classification_2_w2 bmi_classification_2_w2
fre bmi_classification_2_w2 if wave == 2 & sample_w2 == 1


****************************************
**** Grades 
****************************************

* Asked in 05-07/2011 about grades in "Halbjahreszeugnis" -> Janurary/Feburary 2011 
* grade German wave 2 
fre t724111 t724112 t724113 t724114 t724115 t724116
nepsmiss   t724111 t724112 t724113 t724114 t724115 t724116
fre t724111 t724112 t724113 t724114 t724115 t724116 if wave == 2 
infoquery  t724111 t724112 t724113 t724114 t724115 t724116
tab  t724111 wave 

gen grade_ger_lang_w2 = t724111 if wave == 2
fre grade_ger_lang_w2 if wave == 2 & sample_w2 == 1
recode grade_ger_lang_w2 (1 = 6) (2 =5) (3 =4) (4 =3) (5 = 2) (6 = 1)
fre grade_ger_lang_w2 if wave == 2 & sample_w2 == 1
egen grade_ger_lang_z_std_w2 =std(grade_ger_lang_w2)  if wave == 2

* grade math wave 2
gen grade_ger_math_w2 = t724112 if wave == 2
fre grade_ger_math_w2 if wave == 2 & sample_w2 == 1
recode grade_ger_math_w2 (1 = 6) (2 =5) (3 =4) (4 =3) (5 = 2) (6 = 1)
fre grade_ger_math_w2 if wave == 2 & sample_w2 == 1
egen grade_ger_math_z_std_w2 =std(grade_ger_math_w2) if wave == 2


gen grade_ger_phy_w2 = t724113 if wave == 2
fre grade_ger_phy_w2 if wave == 2 & sample_w2 == 1
recode grade_ger_phy_w2 (1 = 6) (2 =5) (3 =4) (4 =3) (5 = 2) (6 = 1)
fre grade_ger_phy_w2 if wave == 2 & sample_w2 == 1
egen grade_ger_phy_z_std_w2 =std(grade_ger_phy_w2)  if wave == 2


gen grade_ger_che_w2 = t724114 if wave == 2
fre grade_ger_che_w2 if wave == 2 & sample_w2 == 1
recode grade_ger_che_w2 (1 = 6) (2 =5) (3 =4) (4 =3) (5 = 2) (6 = 1)
fre grade_ger_che_w2 if wave == 2 & sample_w2 == 1
egen grade_ger_che_z_std_w2 =std(grade_ger_che_w2)  if wave == 2


gen grade_ger_bio_w2 = t724115 if wave == 2
fre grade_ger_bio_w2 if wave == 2 & sample_w2 == 1
recode grade_ger_bio_w2 (1 = 6) (2 =5) (3 =4) (4 =3) (5 = 2) (6 = 1)
fre grade_ger_bio_w2 if wave == 2 & sample_w2 == 1
egen grade_ger_bio_z_std_w2 =std(grade_ger_bio_w2)  if wave == 2


gen no_grade_ger_lang_w2_help =  0
replace no_grade_ger_lang_w2_help = 1 if  wave == 2 & sample_w2 == 1 & t724111 == .y
egen  no_grade_ger_lang_w2 = max(no_grade_ger_lang_w2_help), by(ID_t) 
fre no_grade_ger_lang_w2  if wave == 2 & sample_w2 == 1 

gen no_grade_ger_math_w2_help =  0
replace no_grade_ger_math_w2_help = 1 if  wave == 2 & sample_w2 == 1 & t724112 == .y
egen  no_grade_ger_math_w2 = max(no_grade_ger_math_w2_help), by(ID_t) 
fre no_grade_ger_math_w2  if wave == 2 & sample_w2 == 1 


gen no_grade_ger_phy_w2_help =  0
replace no_grade_ger_phy_w2_help = 1 if  wave == 2 & sample_w2 == 1 & t724113 == .y
egen  no_grade_ger_phy_w2 = max(no_grade_ger_phy_w2_help), by(ID_t) 
fre no_grade_ger_phy_w2  if wave == 2 & sample_w2 == 1 


gen no_grade_ger_che_w2_help =  0
replace no_grade_ger_che_w2_help = 1 if  wave == 2 & sample_w2 == 1 & t724114 == .y
egen  no_grade_ger_che_w2 = max(no_grade_ger_che_w2_help), by(ID_t) 
fre no_grade_ger_che_w2  if wave == 2 & sample_w2 == 1 


gen no_grade_ger_bio_w2_help =  0
replace no_grade_ger_bio_w2_help = 1 if  wave == 2 & sample_w2 == 1 & t724115 == .y
egen  no_grade_ger_bio_w2 = max(no_grade_ger_bio_w2_help), by(ID_t) 
fre no_grade_ger_bio_w2  if wave == 2 & sample_w2 == 1 


corr grade_ger_phy_z_std_w2 grade_ger_che_z_std_w2 if wave == 2 & sample_w2 == 1 

* Grades askes in wave 1 
*  Asked in   11 2010 - 01 2011 about grades in "Jahreszeugnis" -> June-August 2010 
 
* grade German wave 1 (grades in 06-08/2010)
fre  t724101 t724102 t724103 t724104 t724105 t724106 t724107 t724108
nepsmiss     t724101 t724102 t724103 t724104 t724105 t724106 t724107 t724108
fre   t724101 t724102 t724103 t724104 t724105 t724106 t724107 t724108 if wave == 1 
infoquery  t724101 t724102 t724103 t724104 t724105 t724106 t724107 t724108
tab wave 
tab t724101 wave 

gen grade_ger_lang_w1 = t724101 if wave == 1
fre grade_ger_lang_w1 if wave == 1 & sample_w2 == 1 
recode grade_ger_lang_w1 (1 = 6) (2 =5) (3 =4) (4 =3) (5 = 2) (6 = 1)
fre grade_ger_lang_w1 if wave == 1 & sample_w2 == 1
egen grade_ger_lang_z_std_w1 =std(grade_ger_lang_w1)  if wave == 1

* grade math wave 1
gen grade_ger_math_w1 = t724102 if wave == 1 
fre grade_ger_math_w1 if wave == 1 & sample_w1 == 1
recode grade_ger_math_w1 (1 = 6) (2 =5) (3 =4) (4 =3) (5 = 2) (6 = 1)
fre grade_ger_math_w1 if wave == 1 & sample_w2 == 1
egen grade_ger_math_z_std_w1 =std(grade_ger_math_w1) if wave == 1

* grade physics, grad chemistry wave 1
tab t724106 wave, miss


* HISEI   
fre t731472_g14 t731422_g14
nepsmiss t731472_g14 t731422_g14
egen hisei_help = rowmax(t731472_g14 t731422_g14)
egen hisei = max(hisei_help), by(ID_t)

fre hisei   if wave == 2 & sample_w2 == 1

* use parental information 
nepsmiss p731904_g14 p731954_g14
egen hisei_p_help = rowmax(p731904_g14 p731954_g14)
egen hisei_p = max(hisei_p_help), by(ID_t)

replace hisei = hisei_p if hisei ==. & hisei_p !=. 
fre hisei   if wave == 2 & sample_w2 == 1

gen hisei_help1 = hisei
drop hisei
egen hisei = std(hisei_help1)


* education 
tab t731370 wave 
fre t731370 t731320
nepsmiss t731370 t731320
recode t731370 t731320 (6 =2)
egen education_help = rowmax(t731370 t731320)
egen education = max(education_help), by(ID_t) 
fre education if wave == 2 & sample_w2 == 1

fre p731852_g2 p731802_g2
nepsmiss p731852_g2 p731802_g2
egen par_casmin_help =rowmax(p731852_g2 p731802_g2)
egen par_casmin =max(par_casmin_help), by(ID_t)
fre par_casmin if wave == 2 & sample_w2 == 1

fre p731802_g1 p731852_g1
nepsmiss p731802_g1 p731852_g1
egen par_isced_help =rowmax(p731802_g1 p731852_g1)
egen par_isced =max(par_isced_help), by(ID_t)
fre par_isced if wave == 2 & sample_w2 == 1


* use parental information 
recode par_casmin (0 = 0) (1/2 = 1) (3/4 = 2) (5/6 = 3) (7/8 = 4) ,gen(par_casmin_rec)
replace education = par_casmin_rec if education ==. & par_casmin_rec !=. 
fre education   if wave == 2 & sample_w2 == 1

* migration background (time constant) 
fre t400500_g1  
fre t400500_g1 if wave == 1

nepsmiss  t400500_g1

recode t400500_g1 (0 10 = 0 "no") (1/9 = 1 "yes"),gen(migration_background)
tab migration_background

gen  miss_migration_background = missing(migration_background)
egen num_miss_migration_background = total(miss_migration_background), by(ID_t)
tab num_miss_migration_background if tx80107 == 1 
tab num_miss_migration_background if tx80107 == 2
tab num_miss_migration_background if tx80107 == 3

sort ID_t wave
xtset ID_t wave 
for X in num 1 1 1 1 1 1 1 1: replace migration_background = AX.migration_background if missing(migration_background)
for X in num 1 1 1 1 1 1 1 1: replace migration_background = LX.migration_background if missing(migration_background)

by ID_t (wave), sort: replace migration_background = migration_background[_n+1] if missing(migration_background[_n]) 
by ID_t (wave), sort: replace migration_background = migration_background[_n-1] if missing(migration_background[_n]) 


fre migration_background if wave == 2  & sample_w2 == 1

*replace missing values with the inforamtion based on the students answers 
gen migr = 1 if t400000_g1D == 1 | t400090_g1D == 1 | t400070_g1D  == 1 
sort ID_t wave
xtset ID_t wave 
for X in num 1 1 1 1 1 1 1 1: replace migr = AX.migr if missing(migr)
for X in num 1 1 1 1 1 1 1 1: replace migr = LX.migr if missing(migr)
fre migration_background if wave == 2
fre migr if wave == 2 
replace migration_background = 1 if  migration_background == . & migr == 1
fre  migration_background if wave == 2 & sample_w2 == 1


************************
* Religion (asked in wave 3)
************************

tab t435010 wave 
fre t435010

tab t435020 wave 
fre t435020

gen religion = . 
replace religion = 0 if t435020 == 1 & t435010 == 1 
replace religion = 1 if t435010 == 2
replace religion = 2 if t435020 == 2 & t435010 == 1 
replace religion = 3 if t435020 == 3 & t435010 == 1 
replace religion = 3 if t435020 == 4 & t435010 == 1 


label define  religion 0 "christianity" 1  "no religion"  2 "islam" 3 "other"
label values religion religion
fre religion if wave == 3 & sample_w2 == 1, miss 


********************************************
*** minority groups 
********************************************

fre migration_background  if wave == 2 & sample_w2 == 1


fre t400500_g3v1R t400500_g3R
nepsmiss t400500_g3v1R 
nepsmiss t400500_g3R

egen minority_group_1 = max(t400500_g3v1R), by(ID_t)
egen minority_group_2 = max(t400500_g3R), by(ID_t)

label values minority_group_1 de3334
label values minority_group_2 de3334

fre minority_group_1 minority_group_2 if migration_background == 1 &  wave == 2 & sample_w2 == 1

*other Europe = 2,3,4,6,9,15,16
* Tukrey = 5 
* FSU = 7
* ELSE = 10,11,12,13,14,17

recode minority_group_1 (1 = 0 "Native") (5 = 1 "Turkey") (7 = 2 "FSU") (2  9  16 = 3 "NW + South Europe") (3 4 6 15=4 "Central-Eastern Europe") (8 10 11 12 13 14 17 = 5 "Other") , gen(minority_group)
replace minority_group = 0 if migration_background == 0 
fre minority_group if wave == 2 & sample_w2 == 1


************************************
*** standardized test scores 
************************************

* language 
nepsmiss  reg9_sc1 mag9_sc1 scg9_sc1 efg10_sc1 efg12_sc1
fre reg9_sc1
gen test_score_lang_ger_w2 = reg9_sc1
fre test_score_lang_ger_w2 if wave == 2 & sample_w2 == 1 

egen test_score_lang_ger_std_w2 = std(test_score_lang_ger_w2)
sum test_score_lang_ger_std_w2 if wave == 2 & sample_w2 == 1

* math 
fre  mag9_sc1
gen test_score_math_ger_w2 = mag9_sc1
fre test_score_math_ger_w2 if wave == 2 & sample_w2 == 1

egen test_score_math_ger_std_w2 = std(test_score_math_ger_w2)
sum test_score_math_ger_std_w2 if wave == 2 & sample_w2 == 1

* natural sciences 
fre  scg9_sc1
gen test_score_phy_ger_w2 = scg9_sc1
fre test_score_phy_ger_w2 if wave == 2 & sample_w2 == 1

egen test_score_phy_ger_std_w2 = std(test_score_phy_ger_w2)
sum test_score_phy_ger_std_w2 if wave == 2 & sample_w2 == 1


****************************
* repeated class (yes/no)
****************************
nepsmiss   t725020 p725000
fre   t725020 p725000

* wave 2
egen repeated_class_help_help_w2_t1 = min(t725020) if wave <= 2, by(ID_t) 
egen repeated_class_help_w2_t1 = min(repeated_class_help_help_w2_t1), by(ID_t) 

egen repeated_class_help_help_w2_p1 = min(p725000) if wave <= 2, by(ID_t) 
egen repeated_class_help_w2_p1 = min(repeated_class_help_help_w2_p1), by(ID_t) 

gen repeated_class_w2 = .
replace  repeated_class_w2 =  0 if  repeated_class_help_w2_t1 == 2 
replace  repeated_class_w2 =  0 if  repeated_class_help_w2_p1 == 2
replace  repeated_class_w2 =  1 if  repeated_class_help_w2_t1 == 1 
replace  repeated_class_w2 =  1 if  repeated_class_help_w2_p1 == 1 
fre  repeated_class_w2 if wave == 2 & sample_w2 == 1

******************************
** Big Five 
******************************

* a- k 
infoquery t66800a t66800b t66800c t66800d t66800e t66800f t66800g t66800h t66800i t66800j t66800k 

infoquery t66800e_g1 t66800d_g1 t66800c_g1 t66800b_g1 t66800a_g1


*Neutroticism
infoquery   t66800d   t66800k  

tab t66800d_g1 wave 
* wave 1 only 
tab t66800d wave 
* wave 1  
tab t66800k wave 
* wave 1   

nepsmiss t66800d t66800d_g1  t66800k

gen neutroticism_1_w1_help =  t66800d if wave == 1
egen neutroticism_1_w1 = max(neutroticism_1_w1_help), by(ID_t) 


gen neutroticism_2_w1_help =  t66800k if wave == 1
egen neutroticism_2_w1 = max(neutroticism_2_w1_help), by(ID_t) 


* generate sum scale 
gen neutroticism_sum_w1 = neutroticism_1_w1 +  neutroticism_2_w1 if neutroticism_1_w1 !=. &  neutroticism_2_w1 !=. 
fre neutroticism_sum_w1 if wave == 1 & sample_w2 == 1


* Openness 
infoquery t66800j  t66800e 

tab  t66800e wave 
tab  t66800j wave 

nepsmiss  t66800j   t66800e 

* recode
recode  t66800e (1=5) (2=4) (3=3) (4 =2) (5 =1)
gen openness_1_w1_help = t66800e if  wave == 1
egen openness_1_w1 = max(openness_1_w1_help), by(ID_t)

gen openness_2_w1_help = t66800j if  wave == 1
egen openness_2_w1 = max(openness_2_w1_help), by(ID_t)

* generate sum scale 
gen openness_sum_w1 = openness_1_w1 + openness_2_w1 if openness_1_w1!=. & openness_2_w1 !=. 
fre openness_sum_w1 if wave == 1 & sample_w2 == 1


* Extraversion 
infoquery  t66800a  t66800f

tab t66800a wave 
tab t66800f wave 

nepsmiss  t66800a  t66800f
recode t66800a (1=5) (2=4) (3=3) (4 =2) (5 =1)


gen extraversion_1_w1_help =  t66800a if wave == 1 
egen extraversion_1_w1 = max(extraversion_1_w1_help), by(ID_t)

gen extraversion_2_w1_help =  t66800f if wave == 1 
egen extraversion_2_w1 = max(extraversion_2_w1_help), by(ID_t)


* generate sum scale 
gen extraversion_sum_w1 = extraversion_1_w1 + extraversion_2_w1 if extraversion_1_w1 !=. & extraversion_2_w1 !=. 
fre extraversion_sum_w1 if wave == 1 & sample_w2 == 1


*Agreeableness 
infoquery  t66800b  t66800g

tab t66800b wave
tab t66800g wave 

nepsmiss  t66800b  t66800g
gen agreeableness_1_w1_help = t66800b if wave == 1 
egen agreeableness_1_w1 = max(agreeableness_1_w1_help), by(ID_t)

recode t66800g (1=5) (2=4) (3=3) (4 =2) (5 =1)
gen agreeableness_2_w1_help = t66800g if wave == 1 
egen agreeableness_2_w1 = max(agreeableness_1_w1_help), by(ID_t)


* generate sum scale 
gen agreeableness_sum_w1 = agreeableness_1_w1 + agreeableness_2_w1 if agreeableness_1_w1 !=. & agreeableness_2_w1 !=. 
fre agreeableness_sum_w1 if wave == 1 & sample_w2 == 1


*  Conscientiousness
infoquery  t66800c  t66800h
 
tab t66800c wave 
tab t66800h wave

nepsmiss   t66800c  t66800h
recode t66800c (1=5) (2=4) (3=3) (4 =2) (5 =1)
gen conscientiousness_1_w1_help = t66800c if wave == 1 
egen conscientiousness_1_w1 = max(conscientiousness_1_w1_help) ,by(ID_t) 

gen conscientiousness_2_w1_help = t66800h if wave == 1 
egen conscientiousness_2_w1 = max(conscientiousness_2_w1_help) ,by(ID_t) 


* generate sum scale 
gen conscientiousness_sum_w1 = conscientiousness_1_w1 + conscientiousness_2_w1 if conscientiousness_1_w1 !=. & conscientiousness_2_w1
fre conscientiousness_sum_w1 if wave == 1 & sample_w2 == 1


*************************
*** Satisfaction (wave 1 & 2)
*************************

* higher values more satisfied 
* school satisfaction
fre t514006
nepsmiss t514006
gen school_statisf_w1_help = t514006 if wave ==1 
egen school_statisf_w1 = max(school_statisf_w1_help) , by(ID_t) 
fre school_statisf_w1  if wave == 1 & sample_w2 == 1

gen school_statisf_w2_help = t514006 if wave ==2 
egen school_statisf_w2 = max(school_statisf_w2_help) , by(ID_t) 
fre school_statisf_w2  if wave == 2 & sample_w2 == 1


gen Y = school_statisf_w1
drop school_statisf_w1
egen school_statisf_w1 = std(Y)
drop Y

gen Y = school_statisf_w2
drop school_statisf_w2
egen school_statisf_w2 = std(Y)
drop Y


*life satisfaction 
fre t514001
nepsmiss t514001
gen life_statisf_w1_help = t514001 if wave ==1 
egen life_statisf_w1 = max(life_statisf_w1_help) , by(ID_t) 
fre life_statisf_w1  if wave == 1 & sample_w2 == 1

gen life_statisf_w2_help = t514001 if wave ==2
egen life_statisf_w2 = max(life_statisf_w2_help) , by(ID_t) 
fre life_statisf_w2  if wave == 2 & sample_w2 == 1


gen Y = life_statisf_w1
drop life_statisf_w1
egen life_statisf_w1 = std(Y)
drop Y

gen Y = life_statisf_w2
drop life_statisf_w2
egen life_statisf_w2 = std(Y)
drop Y

* health satisfaction 
fre t514003
nepsmiss t514003
gen health_statisf_w1_help = t514003 if wave ==1
egen health_statisf_w1 = max(health_statisf_w1_help) , by(ID_t) 
fre health_statisf_w1  if wave == 1 & sample_w2 == 1

gen health_statisf_w2_help = t514003 if wave ==2 
egen health_statisf_w2 = max(health_statisf_w2_help) , by(ID_t) 
fre health_statisf_w2  if wave == 2 & sample_w2 == 1


gen Y = health_statisf_w1
drop health_statisf_w1
egen health_statisf_w1 = std(Y)
drop Y

gen Y = health_statisf_w2
drop health_statisf_w2
egen health_statisf_w2 = std(Y)
drop Y


* interest math 
fre t66201a_g1 if wave == 2 
nepsmiss  t66201a_g1
gen subj_intrest_math_w2_help = t66201a_g1 if wave == 2 
egen subj_intrest_math_w2 = max(subj_intrest_math_w2_help), by(ID_t)

*interest german 
fre t66208a_g1 if wave == 2
nepsmiss  t66208a_g1
gen subj_intrest_german_w2_help = t66208a_g1 if wave == 2 
egen subj_intrest_german_w2 = max(subj_intrest_german_w2_help), by(ID_t)


* self-esteem (wave 1 )
tab t66003a_g1 wave 

fre t66003a_g1
nepsmiss t66003a_g1
gen self_esteem_help_w1 = t66003a_g1 if wave == 1 
egen self_esteem_w1_help = max(self_esteem_help_w1), by(ID_t)
egen self_esteem_w1_std = std(self_esteem_w1_help)


gen self_esteem_help_w2 = t66003a_g1 if wave == 2
egen self_esteem_w2_help = max(self_esteem_help_w2), by(ID_t)
egen self_esteem_w2_std = std(self_esteem_w2_help)


* Wave 2 (SDQ scala) prosocial behavior + problemverhalten  strengts and difficulties
fre t67801a_g1 t67801c_g1
nepsmiss t67801a_g1 t67801c_g1

gen prosocial_beh_help = t67801a_g1 if wave == 2 
egen prosocial_beh_help_w2 = max(prosocial_beh_help), by(ID_t)
egen prosocial_beh_w2_std = std(prosocial_beh_help_w2)

gen problematic_beh_help = t67801c_g1 if wave == 2 
egen problematic_beh_help_w2 = max(problematic_beh_help), by(ID_t)
egen problematic_beh_w2_std = std(problematic_beh_help_w2)


**** SCOFF score (detecting eating disorders) 
fre t526300_g1 if wave == 2
nepsmiss t526300_g1
gen scoff_help = t526300_g1 if wave == 2 
egen scoff_sum_w2 = max(scoff_help), by(ID_t) 


****************************************************
*** Potential auxilliary variables 
****************************************************

* Aspirations 
fre    t31060a_g14  t31160a_g14 
nepsmiss  t31060a_g14    t31160a_g14
egen ideal_asp_isei = max(t31060a_g14), by(ID_t)
fre ideal_asp_isei if wave == 2 & sample_w2 ==1
egen real_asp_isei = max(t31160a_g14), by(ID_t)
fre real_asp_isei if wave == 2 & sample_w2 ==1

* reasoning 
nepsmiss  dgg9_sc3b
fre  dgg9_sc3b
gen reasoning_class9 = dgg9_sc3b  
fre   reasoning_class9 if wave == 2 & sample_w2 ==1 

* speed of perception
nepsmiss  dgg9_sc3a
fre  dgg9_sc3a
gen speed_perception_class9 =  dgg9_sc3a
fre  speed_perception_class9 if wave == 2 & sample_w2 ==1 


* parental education 
fre education 
fre education if wave == 2 & sample_w2 ==1


fre education subj_intrest_german_w2 subj_intrest_math_w2 if wave== 2 & sample_w2 == 1 


 ********************************************************
 **** Variables long  
 ********************************************************
egen height_w2_long = max(height_w2), by(ID_t)
egen weight_w2_long  = max(weight_w2), by(ID_t)
egen bmi_w2_long  = max(bmi_w2), by(ID_t)
egen bmi_classification_w2_long  = max(bmi_classification_w2), by(ID_t)
egen bmi_classification_2_w2_long  = max(bmi_classification_2_w2), by(ID_t)
egen grade_ger_lang_z_std_w2_long  = max(grade_ger_lang_z_std_w2), by(ID_t)
egen grade_ger_math_z_std_w2_long  = max(grade_ger_math_z_std_w2), by(ID_t)
egen grade_ger_phy_z_std_w2_long  = max(grade_ger_phy_z_std_w2), by(ID_t)
egen grade_ger_che_z_std_w2_long  = max(grade_ger_che_z_std_w2), by(ID_t)
egen grade_ger_bio_z_std_w2_long  = max(grade_ger_bio_z_std_w2), by(ID_t)
egen openness_sum_w1_long  = max(openness_sum_w1), by(ID_t)
egen extraversion_sum_w1_long  = max(extraversion_sum_w1), by(ID_t)
egen agreeableness_sum_w1_long  = max(agreeableness_sum_w1), by(ID_t)
egen conscientiousness_sum_w1_long  = max(conscientiousness_sum_w1), by(ID_t)
egen test_score_lang_ger_std_w2_long  = max(test_score_lang_ger_std_w2), by(ID_t)
egen test_score_math_ger_std_w2_long  = max(test_score_math_ger_std_w2), by(ID_t)
egen test_score_phy_ger_std_w2_long  = max(test_score_phy_ger_std_w2), by(ID_t)
egen neutroticism_sum_w1_long  = max(neutroticism_sum_w1), by(ID_t)
egen school_statisf_w2_long  = max(school_statisf_w2), by(ID_t)
egen life_statisf_w2_long  = max(life_statisf_w2), by(ID_t)
egen health_statisf_w2_long  = max(health_statisf_w2), by(ID_t)
egen repeated_class_w2_long  = max(repeated_class_w2), by(ID_t)

egen grade_ger_lang_z_std_w1_long  = max(grade_ger_lang_z_std_w1), by(ID_t)
egen grade_ger_math_z_std_w1_long  = max(grade_ger_math_z_std_w1), by(ID_t)

egen school_statisf_w1_long  = max(school_statisf_w1), by(ID_t)
egen life_statisf_w1_long  = max(life_statisf_w1), by(ID_t)
egen health_statisf_w1_long  = max(health_statisf_w1), by(ID_t)

egen subj_intrest_math_w2_long  = max(subj_intrest_math_w2), by(ID_t)
egen subj_intrest_german_w2_long  = max(subj_intrest_german_w2), by(ID_t)

egen hisei_long = max(hisei), by(ID_t)
egen education_long = max(education), by(ID_t)


* Class identification across waves (5 start of grade 9) (6 End of grade 9) 
fre ID_cc if wave ==1 & sample_w2 == 1
fre ID_cc if wave ==2 & sample_w2 == 1 


gen double ID_cc_w1_help = ID_cc if wave ==1
format ID_cc_w1_help %39.0f
fre ID_cc if wave ==1 & sample_w2 == 1 
fre ID_cc_w1_help if wave ==1 & sample_w2 == 1 
fre ID_cc_w1_help if wave ==1 & sample_w2 == 1 , asc


egen double ID_cc_w1 = max(ID_cc_w1_help), by(ID_t) 
format ID_cc_w1 %39.0f
replace ID_cc = ID_cc_w1 if wave == 2 
fre ID_cc if wave == 2  & sample_w2 == 1 
fre ID_cc if wave == 2  & sample_w2 == 1, desc


********************************
*** grade rank in class 
********************************

egen generation = max(t400500_g1), by(ID_t) 
fre generation 

keep if wave == 2 
drop if ID_i == -54

by ID_cc, sort: gen students_number_in_class_w2 = _n if wave == 2  & sample_w2 == 1
fre  students_number_in_class_w2 if wave == 2
fre  students_number_in_class_w2 if wave == 2 & sample_w2 ==1

egen students_per_class_w2 = max(students_number_in_class_w2) if wave == 2  ,by(ID_cc)
fre students_per_class_w2 if wave == 2  & sample_w2 ==1


* Grade German 
egen rank_class_grade_lang_ger_w2h =rank(grade_ger_lang_w2) if wave ==2 , by(ID_cc)
egen rank_class_grade_lang_ger_w2 = max(rank_class_grade_lang_ger_w2h) , by(ID_t)
fre rank_class_grade_lang_ger_w2 if sample_w2 == 1 & wave == 2

gen rank_class_grade_lang_ger_01_w2 = rank_class_grade_lang_ger_w2 / students_per_class_w2
fre rank_class_grade_lang_ger_01_w2  if sample_w2 == 1 & wave == 2 

* Grade math 
egen rank_class_grade_math_ger_w2h =rank(grade_ger_math_w2) if wave ==2 , by(ID_cc)
egen rank_class_grade_math_ger_w2 = max(rank_class_grade_math_ger_w2h) , by(ID_t)
fre rank_class_grade_math_ger_w2 if sample_w2 == 1 & wave == 2

gen rank_class_grade_math_ger_01_w2 = rank_class_grade_math_ger_w2 / students_per_class_w2
fre rank_class_grade_math_ger_01_w2  if sample_w2 == 1 & wave == 2 

* Grade phy 
egen rank_class_grade_phy_ger_w2h =rank(grade_ger_phy_w2) if wave ==2 , by(ID_cc)
egen rank_class_grade_phy_ger_w2 = max(rank_class_grade_phy_ger_w2h) , by(ID_t)
fre rank_class_grade_phy_ger_w2 if sample_w2 == 1 & wave == 2

gen rank_class_grade_phy_ger_01_w2 = rank_class_grade_phy_ger_w2 / students_per_class_w2
fre rank_class_grade_phy_ger_01_w2  if sample_w2 == 1 & wave == 2 

* Grade che 
egen rank_class_grade_che_ger_w2h =rank(grade_ger_che_w2) if wave ==2 , by(ID_cc)
egen rank_class_grade_che_ger_w2 = max(rank_class_grade_che_ger_w2h) , by(ID_t)
fre rank_class_grade_che_ger_w2 if sample_w2 == 1 & wave == 2

gen rank_class_grade_che_ger_01_w2 = rank_class_grade_che_ger_w2 / students_per_class_w2
fre rank_class_grade_che_ger_01_w2  if sample_w2 == 1 & wave == 2 

* Grade biology 
egen rank_class_grade_bio_ger_w2h =rank(grade_ger_bio_w2) if wave ==2 , by(ID_cc)
egen rank_class_grade_bio_ger_w2 = max(rank_class_grade_bio_ger_w2h) , by(ID_t)
fre rank_class_grade_bio_ger_w2 if sample_w2 == 1 & wave == 2

gen rank_class_grade_bio_ger_01_w2 = rank_class_grade_bio_ger_w2 / students_per_class_w2
fre rank_class_grade_bio_ger_01_w2  if sample_w2 == 1 & wave == 2 


********************************
*** test score rank in class 
********************************

* Language test score 
egen rank_class_test_lang_ger_w2h =rank(test_score_lang_ger_w2) if wave ==2 , by(ID_cc)
egen rank_class_test_lang_ger_w2 = max(rank_class_test_lang_ger_w2h), by(ID_t)
fre rank_class_test_lang_ger_w2 if sample_w2 == 1 & wave == 2

gen rank_class_test_lang_ger_01_w2 =  rank_class_test_lang_ger_w2 /  students_per_class_w2
fre rank_class_test_lang_ger_01_w2 if sample_w2 == 1 & wave == 2


* Math test score
egen rank_class_test_math_ger_w2h =rank(test_score_math_ger_w2) if wave ==2 , by(ID_cc)
egen rank_class_test_math_ger_w2 = max(rank_class_test_math_ger_w2h), by(ID_t)
fre rank_class_test_math_ger_w2 if sample_w2 == 1 & wave == 2

gen rank_class_test_math_ger_01_w2 =  rank_class_test_math_ger_w2 /  students_per_class_w2
fre rank_class_test_math_ger_01_w2 if sample_w2 == 1 & wave == 2

* phy test score
egen rank_class_test_phy_ger_w2h =rank(test_score_phy_ger_w2) if wave ==2 , by(ID_cc)
egen rank_class_test_phy_ger_w2 = max(rank_class_test_phy_ger_w2h), by(ID_t)
fre rank_class_test_phy_ger_w2 if sample_w2 == 1 & wave == 2

gen rank_class_test_phy_ger_01_w2 =  rank_class_test_phy_ger_w2 /  students_per_class_w2
fre rank_class_test_phy_ger_01_w2 if sample_w2 == 1 & wave == 2


save  "${DATA}/NEPS_SC4_pre_selection.dta", replace 


********************************************************
**** Sample  SC4 W2 
********************************************************
use  "${DATA}/NEPS_SC4_pre_selection.dta", replace 

 
* Participated wave 1 and no special needs school 
* N = 15,017

* Participated in wave 2, no special needs school 
keep if sample_w2 == 1
* N = 14,216 
fre ID_cc , all
fre ID_i 
* school identifiable
drop if ID_i == -54
recode tx80106 (2= 0 "Hauptschule") (3 5= 1 "Schule mit mehreren Bildungsgängen") (4 = 2 "Realschule")  (6 = 3 "Gymnasium"), gen(school_type)
fre school_type

fre education par_casmin par_isced self_esteem_w1_std self_esteem_w2_std prosocial_beh_w2_std problematic_beh_w2_std scoff_sum_w2

display  14090  / 15017 
display  14090  / 14216 
* N = 14,090

******************************************************************
* Generate additional variables for the rank regression analyses 
******************************************************************


* Number of boys and girls in class 
gen women_count = .
replace women_count = 1 if  women == 1 
gen men_count = .
replace men_count = 1 if  women == 0
egen number_girl_class = count(women_count)  , by(ID_cc)
egen number_boy_class = count(men_count) , by(ID_cc)
tab number_boy_class number_girl_class , miss 

* Number of majority students and minority students in class 
gen majority_count = .
replace majority_count = 1 if  migration_background == 0 
gen minority_count = .
replace minority_count = 1 if  migration_background == 1
egen number_majority_class = count(majority_count)  , by(ID_cc)
egen number_minority_class = count(minority_count) , by(ID_cc)
tab number_majority_class number_minority_class , miss 


* Number of overw students and normalw students in class 
gen overw_count = .
replace overw_count = 1 if  bmi_classification_2_w2_long == 1 
gen normalw_count = .
replace normalw_count = 1 if  bmi_classification_2_w2_long == 0
egen number_overw_class = count(overw_count)  , by(ID_cc)
egen number_normalw_class = count(normalw_count) , by(ID_cc)
tab number_overw_class number_normalw_class , miss 


keep height_w2_long weight_w2_long bmi_w2_long bmi_classification_w2_long bmi_classification_2_w2_long grade_ger_lang_z_std_w2_long grade_ger_math_z_std_w2_long grade_ger_phy_z_std_w2_long grade_ger_che_z_std_w2_long grade_ger_bio_z_std_w2_long  ///
 openness_sum_w1_long extraversion_sum_w1_long agreeableness_sum_w1_long conscientiousness_sum_w1_long test_score_lang_ger_std_w2_long test_score_math_ger_std_w2_long test_score_phy_ger_std_w2_long neutroticism_sum_w1_long ///
 school_statisf_w2_long  life_statisf_w2_long health_statisf_w2_long repeated_class_w2_long grade_ger_lang_z_std_w1_long grade_ger_math_z_std_w1_long ///
 school_statisf_w1_long life_statisf_w1_long health_statisf_w1_long subj_intrest_math_w2_long subj_intrest_german_w2_long ///
 minority_group ///
ID_t ID_i ID_cc /// 
w_t2 w_i stratum_imp1_R stratum_exp ///
real_asp_isei reasoning_class9 speed_perception_class9 subj_intrest_german_w2 subj_intrest_math_w2 ///
education par_casmin par_isced self_esteem_w1_std self_esteem_w2_std prosocial_beh_w2_std problematic_beh_w2_std scoff_sum_w2 ///
students_per_class_w2 ///
 rank_class_grade_lang_ger_w2 rank_class_grade_lang_ger_01_w2 ///
 rank_class_grade_math_ger_w2 rank_class_grade_math_ger_01_w2 ///
 rank_class_grade_phy_ger_w2 rank_class_grade_phy_ger_01_w2 ///
 rank_class_grade_che_ger_w2 rank_class_grade_che_ger_01_w2 ///
 rank_class_grade_bio_ger_w2 rank_class_grade_bio_ger_01_w2 ///
 rank_class_test_lang_ger_w2 rank_class_test_lang_ger_01_w2 ///
 rank_class_test_math_ger_w2 rank_class_test_math_ger_01_w2 ///
 rank_class_test_phy_ger_w2 rank_class_test_phy_ger_01_w2 ///
 school_type women migration_background hisei hisei_long no_grade_ger_lang_w2 no_grade_ger_math_w2 no_grade_ger_phy_w2 no_grade_ger_che_w2 no_grade_ger_bio_w2  ///
 sample_w2 sample_w5  ID_school_wave_5 generation ///
number_boy_class number_girl_class number_majority_class number_minority_class number_overw_class number_normalw_class

fre  height_w2_long weight_w2_long bmi_w2_long bmi_classification_w2_long bmi_classification_2_w2_long grade_ger_lang_z_std_w2_long grade_ger_math_z_std_w2_long grade_ger_phy_z_std_w2_long grade_ger_che_z_std_w2_long /// ///
 openness_sum_w1_long extraversion_sum_w1_long agreeableness_sum_w1_long conscientiousness_sum_w1_long test_score_lang_ger_std_w2_long test_score_math_ger_std_w2_long neutroticism_sum_w1_long ///
 school_statisf_w2_long  life_statisf_w2_long health_statisf_w2_long repeated_class_w2_long grade_ger_lang_z_std_w1_long grade_ger_math_z_std_w1_long ///
 school_statisf_w1_long life_statisf_w1_long health_statisf_w1_long subj_intrest_math_w2_long subj_intrest_german_w2_long ///
  minority_group ///
  ID_i ID_cc /// 
w_t2 w_i stratum_imp1_R stratum_exp ///
real_asp_isei reasoning_class9 speed_perception_class9 subj_intrest_german_w2 subj_intrest_math_w2 ///
education par_casmin par_isced self_esteem_w1_std self_esteem_w2_std prosocial_beh_w2_std problematic_beh_w2_std scoff_sum_w2 ///
students_per_class_w2 rank_class_grade_lang_ger_w2 rank_class_grade_lang_ger_01_w2 rank_class_grade_math_ger_w2 rank_class_grade_math_ger_01_w2 rank_class_test_lang_ger_w2 rank_class_test_lang_ger_01_w2 rank_class_test_math_ger_w2 rank_class_test_math_ger_01_w2  school_type women migration_background hisei hisei_long


recode reasoning_class9 (.c .e .k .l = .) 
recode speed_perception_class9 (.c .k .l  = . )


label define  generation 0  "Kein Zuwanderungshintergrund" 1  "1. Generation"  2  "1,5. Generation"  3  "2. Generation" 4  "2,25. Generation"  5  "2,5. Generation"   6  "2,75. Generation" 7  "3. Generation" 8  "3,25. Generation" 9  "3,5. Generation"  10 "3,75. Generation" 
label values generation generation

save  "${DATA}/NEPS_SC4_sample_w2_pre_imp.dta", replace 
