# Supplementary material for: Does chubby Can get lower grades than skinny Sophie? Using an intersectional approach to uncover grading bias in German secondary schools
Source: PLoS One. 2024 Jul 3;19(7):e0305703. doi: 10.1371/journal.pone.0305703 (PMC11221685; doi:10.1371/journal.pone.0305703)
Supplement: S1 File — (ZIP) [file pone.0305703.s021.zip › Replication package/2_Multiple_imputation.do]

clear
set more off, permanently
capture log close
clear matrix
clear mata
set maxvar 32000, perm
set matsize 11000, perm

global DATAA ""
global DATA ""
global DO ""
global GRAPH ""
global TABLE ""

* Wave 2
use  "${DATA}/NEPS_SC4_sample_w2_pre_imp.dta", clear 

fre ID_i
fre ID_cc
fre w_i
fre w_t2
drop if w_t2 ==. 

**************
* N = 14,090
**************

* Students participated in wave 2 & school & class identifiable & student sampling weight available 

misstable pattern grade_ger_lang_z_std_w2_long test_score_lang_ger_std_w2_long grade_ger_math_z_std_w2_long test_score_math_ger_std_w2_long  ///
school_type ///
women ///
migration_background ///
bmi_classification_2_w2_long ///
hisei ///
repeated_class_w2 ///
life_statisf_w2_long ///
school_statisf_w2_long ///
health_statisf_w2_long ///
neutroticism_sum_w1_long  ///
openness_sum_w1_long   ///
extraversion_sum_w1_long /// 
agreeableness_sum_w1_long ///
conscientiousness_sum_w1_long ///
ID_i ///
ID_cc ///
w_t2 ///
w_i  minority_group  self_esteem_w1_std prosocial_beh_w2_std problematic_beh_w2_std scoff_sum_w2

* variables without missing informations 
fre school_type w_i w_t2  stratum_exp


* standardized sum scores big five 
 gen Y = neutroticism_sum_w1_long
 drop neutroticism_sum_w1_long
 egen neutroticism_sum_w1_long = std(Y)
 drop  Y


 gen Y = openness_sum_w1_long
 drop openness_sum_w1_long
 egen openness_sum_w1_long = std(Y)
 drop  Y

 gen Y = extraversion_sum_w1_long
 drop extraversion_sum_w1_long
 egen extraversion_sum_w1_long = std(Y)
 drop  Y

 gen Y = agreeableness_sum_w1_long
 drop agreeableness_sum_w1_long
 egen agreeableness_sum_w1_long = std(Y)
 drop  Y

 gen Y = conscientiousness_sum_w1_long
 drop conscientiousness_sum_w1_long
 egen conscientiousness_sum_w1_long = std(Y)
 drop  Y 
 
 
 gen Y = reasoning_class9
 drop reasoning_class9
 egen reasoning_class9 = std(Y)
 drop  Y  
 
 
 gen Y = speed_perception_class9
 drop speed_perception_class9
 egen speed_perception_class9 = std(Y)
 drop  Y  

 
 gen interaction = women*bmi_classification_2_w2_long*minority_group
 
 
* select samples 
* N = 14,090 
save  "${DATA}/NEPS_SC4_sample_w2_pre_imp_all.dta", replace 

 
* students with possibility to have grades in all 5 subjects 
use  "${DATA}/NEPS_SC4_sample_w2_pre_imp_all.dta", clear 
fre no_grade_ger_lang_w2 no_grade_ger_math_w2 no_grade_ger_phy_w2 no_grade_ger_che_w2 no_grade_ger_bio_w2

gen grade_all_five_subjects = 0
replace grade_all_five_subjects = 1 if  no_grade_ger_lang_w2 == 0 & no_grade_ger_math_w2 == 0 & no_grade_ger_phy_w2 == 0 & no_grade_ger_che_w2 == 0 & no_grade_ger_bio_w2 == 0 
fre grade_all_five_subjects
keep if grade_all_five_subjects == 1 
save  "${DATA}/NEPS_SC4_sample_w2_pre_imp_all_5_grades.dta", replace 
 
 

* seperate sample for each subject 
fre no_grade_ger_lang_w2 no_grade_ger_math_w2 no_grade_ger_phy_w2 no_grade_ger_che_w2 no_grade_ger_bio_w2

* sample math 
use  "${DATA}/NEPS_SC4_sample_w2_pre_imp_all.dta", clear 
keep if no_grade_ger_math_w2 == 0
corr grade_ger_lang_z_std_w2_long grade_ger_math_z_std_w2_long grade_ger_phy_z_std_w2_long grade_ger_che_z_std_w2_long grade_ger_bio_z_std_w2_long
save  "${DATA}/NEPS_SC4_sample_w2_pre_imp_math.dta", replace 

* sample German 
use  "${DATA}/NEPS_SC4_sample_w2_pre_imp_all.dta", clear 
keep if no_grade_ger_lang_w2 == 0
corr grade_ger_lang_z_std_w2_long grade_ger_math_z_std_w2_long grade_ger_phy_z_std_w2_long grade_ger_che_z_std_w2_long grade_ger_bio_z_std_w2_long
save  "${DATA}/NEPS_SC4_sample_w2_pre_imp_lang.dta", replace 

* sample physics 
use  "${DATA}/NEPS_SC4_sample_w2_pre_imp_all.dta", clear 
keep if no_grade_ger_phy_w2 == 0
corr grade_ger_lang_z_std_w2_long grade_ger_math_z_std_w2_long grade_ger_phy_z_std_w2_long grade_ger_che_z_std_w2_long grade_ger_bio_z_std_w2_long
save  "${DATA}/NEPS_SC4_sample_w2_pre_imp_phy.dta", replace 

* sample chemistry 
use  "${DATA}/NEPS_SC4_sample_w2_pre_imp_all.dta", clear 
keep if no_grade_ger_che_w2 == 0
corr grade_ger_lang_z_std_w2_long grade_ger_math_z_std_w2_long grade_ger_phy_z_std_w2_long grade_ger_che_z_std_w2_long grade_ger_bio_z_std_w2_long
save  "${DATA}/NEPS_SC4_sample_w2_pre_imp_che.dta", replace 

* sample biology 
use  "${DATA}/NEPS_SC4_sample_w2_pre_imp_all.dta", clear 
keep if no_grade_ger_bio_w2 == 0
corr grade_ger_lang_z_std_w2_long grade_ger_math_z_std_w2_long grade_ger_phy_z_std_w2_long grade_ger_che_z_std_w2_long grade_ger_bio_z_std_w2_long
save  "${DATA}/NEPS_SC4_sample_w2_pre_imp_bio.dta", replace  


use  "${DATA}/NEPS_SC4_sample_w2_pre_imp_all.dta", clear 

mi set mlong 
mi xtset, clear
mi describe 

gen grade_lang_w2 = grade_ger_lang_z_std_w2_long
gen grade_math_w2 =  grade_ger_math_z_std_w2_long
gen grade_phy_w2 =  grade_ger_phy_z_std_w2_long
gen grade_che_w2 =  grade_ger_che_z_std_w2_long
gen grade_bio_w2 =  grade_ger_bio_z_std_w2_long

gen grade_lang_w1 = grade_ger_lang_z_std_w1_long
gen grade_math_w1 =  grade_ger_math_z_std_w1_long
gen test_lang_w2 = test_score_lang_ger_std_w2_long
gen test_math_w2 =  test_score_math_ger_std_w2_long
gen test_phy_w2 =  test_score_phy_ger_std_w2_long

gen rank_grade_lang_w2 = rank_class_grade_lang_ger_01_w2
gen rank_grade_math_w2 = rank_class_grade_math_ger_01_w2
gen rank_grade_phy_w2 = rank_class_grade_phy_ger_01_w2
gen rank_grade_che_w2 = rank_class_grade_che_ger_01_w2
gen rank_grade_bio_w2 = rank_class_grade_bio_ger_01_w2


mi register imputed    grade_lang_w2  grade_math_w2 grade_lang_w1 grade_math_w1 test_lang_w2 test_math_w2 grade_phy_w2 ///
grade_che_w2 grade_bio_w2 test_phy_w2  ///
women ///
migration_background ///
bmi_classification_2_w2_long ///
hisei ///
repeated_class_w2 ///
life_statisf_w2_long ///
school_statisf_w2_long ///
health_statisf_w2_long ///
neutroticism_sum_w1_long  ///
openness_sum_w1_long   ///
extraversion_sum_w1_long /// 
agreeableness_sum_w1_long ///
conscientiousness_sum_w1_long ///
minority_group  self_esteem_w1_std prosocial_beh_w2_std problematic_beh_w2_std scoff_sum_w2 ///
real_asp_isei ///
reasoning_class9 ///
speed_perception_class9 ///
education  subj_intrest_german_w2 subj_intrest_math_w2 ///
life_statisf_w1_long ///
school_statisf_w1_long ///
health_statisf_w1_long ///
interaction

mi register regular  school_type w_i  stratum_imp1_R ID_i ID_cc w_t2 stratum_exp number_boy_class number_girl_class number_majority_class number_minority_class number_overw_class number_normalw_class

mi describe 

save  "${DATA}/NEPS_SC4_sample_w2_pre_IMPUTATION_all.dta", replace 


use  "${DATA}/NEPS_SC4_sample_w2_pre_imp_all_5_grades.dta", clear 

mi set mlong 
mi xtset, clear
mi describe 

gen grade_lang_w2 = grade_ger_lang_z_std_w2_long
gen grade_math_w2 =  grade_ger_math_z_std_w2_long
gen grade_phy_w2 =  grade_ger_phy_z_std_w2_long
gen grade_che_w2 =  grade_ger_che_z_std_w2_long
gen grade_bio_w2 =  grade_ger_bio_z_std_w2_long

gen grade_lang_w1 = grade_ger_lang_z_std_w1_long
gen grade_math_w1 =  grade_ger_math_z_std_w1_long
gen test_lang_w2 = test_score_lang_ger_std_w2_long
gen test_math_w2 =  test_score_math_ger_std_w2_long
gen test_phy_w2 =  test_score_phy_ger_std_w2_long

gen rank_grade_lang_w2 = rank_class_grade_lang_ger_01_w2
gen rank_grade_math_w2 = rank_class_grade_math_ger_01_w2
gen rank_grade_phy_w2 = rank_class_grade_phy_ger_01_w2
gen rank_grade_che_w2 = rank_class_grade_che_ger_01_w2
gen rank_grade_bio_w2 = rank_class_grade_bio_ger_01_w2


mi register imputed    grade_lang_w2  grade_math_w2 grade_lang_w1 grade_math_w1 test_lang_w2 test_math_w2 grade_phy_w2 ///
grade_che_w2 grade_bio_w2 test_phy_w2  ///
women ///
migration_background ///
bmi_classification_2_w2_long ///
hisei ///
repeated_class_w2 ///
life_statisf_w2_long ///
school_statisf_w2_long ///
health_statisf_w2_long ///
neutroticism_sum_w1_long  ///
openness_sum_w1_long   ///
extraversion_sum_w1_long /// 
agreeableness_sum_w1_long ///
conscientiousness_sum_w1_long ///
minority_group  self_esteem_w1_std prosocial_beh_w2_std problematic_beh_w2_std scoff_sum_w2 ///
real_asp_isei ///
reasoning_class9 ///
speed_perception_class9 ///
education  subj_intrest_german_w2 subj_intrest_math_w2 ///
life_statisf_w1_long ///
school_statisf_w1_long ///
health_statisf_w1_long ///
interaction

mi register regular  school_type w_i  stratum_imp1_R ID_i ID_cc w_t2 stratum_exp number_boy_class number_girl_class number_majority_class number_minority_class number_overw_class number_normalw_class

mi describe 

save  "${DATA}/NEPS_SC4_sample_w2_pre_IMPUTATION_all_5_grades.dta", replace 

 
***************************
* Language
***************************


use  "${DATA}/NEPS_SC4_sample_w2_pre_imp_lang.dta", clear 

mi set mlong 
mi xtset, clear
mi describe 

gen grade_lang_w2 = grade_ger_lang_z_std_w2_long
gen grade_math_w2 =  grade_ger_math_z_std_w2_long
gen grade_phy_w2 =  grade_ger_phy_z_std_w2_long
gen grade_che_w2 =  grade_ger_che_z_std_w2_long
gen grade_bio_w2 =  grade_ger_bio_z_std_w2_long

gen grade_lang_w1 = grade_ger_lang_z_std_w1_long
gen grade_math_w1 =  grade_ger_math_z_std_w1_long
gen test_lang_w2 = test_score_lang_ger_std_w2_long
gen test_math_w2 =  test_score_math_ger_std_w2_long
gen test_phy_w2 =  test_score_phy_ger_std_w2_long

gen rank_grade_lang_w2 = rank_class_grade_lang_ger_01_w2
gen rank_grade_math_w2 = rank_class_grade_math_ger_01_w2
gen rank_grade_phy_w2 = rank_class_grade_phy_ger_01_w2
gen rank_grade_che_w2 = rank_class_grade_che_ger_01_w2
gen rank_grade_bio_w2 = rank_class_grade_bio_ger_01_w2


mi register imputed    grade_lang_w2  grade_math_w2 grade_lang_w1 grade_math_w1 test_lang_w2 test_math_w2 grade_phy_w2 ///
grade_che_w2 grade_bio_w2 test_phy_w2  ///
women ///
migration_background ///
bmi_classification_2_w2_long ///
hisei ///
repeated_class_w2 ///
life_statisf_w2_long ///
school_statisf_w2_long ///
health_statisf_w2_long ///
neutroticism_sum_w1_long  ///
openness_sum_w1_long   ///
extraversion_sum_w1_long /// 
agreeableness_sum_w1_long ///
conscientiousness_sum_w1_long ///
minority_group  self_esteem_w1_std prosocial_beh_w2_std problematic_beh_w2_std scoff_sum_w2 ///
real_asp_isei ///
reasoning_class9 ///
speed_perception_class9 ///
education  subj_intrest_german_w2 subj_intrest_math_w2 ///
life_statisf_w1_long ///
school_statisf_w1_long ///
health_statisf_w1_long  ///
interaction

mi register regular  school_type w_i  stratum_imp1_R ID_i ID_cc w_t2 stratum_exp number_boy_class number_girl_class number_majority_class number_minority_class number_overw_class number_normalw_class

mi describe 

save  "${DATA}/NEPS_SC4_sample_w2_pre_IMPUTATION_lang.dta", replace 


***************************
* Math
***************************


use  "${DATA}/NEPS_SC4_sample_w2_pre_imp_math.dta", clear 

mi set mlong 
mi xtset, clear
mi describe 

gen grade_lang_w2 = grade_ger_lang_z_std_w2_long
gen grade_math_w2 =  grade_ger_math_z_std_w2_long
gen grade_phy_w2 =  grade_ger_phy_z_std_w2_long
gen grade_che_w2 =  grade_ger_che_z_std_w2_long
gen grade_bio_w2 =  grade_ger_bio_z_std_w2_long

gen grade_lang_w1 = grade_ger_lang_z_std_w1_long
gen grade_math_w1 =  grade_ger_math_z_std_w1_long
gen test_lang_w2 = test_score_lang_ger_std_w2_long
gen test_math_w2 =  test_score_math_ger_std_w2_long
gen test_phy_w2 =  test_score_phy_ger_std_w2_long

gen rank_grade_lang_w2 = rank_class_grade_lang_ger_01_w2
gen rank_grade_math_w2 = rank_class_grade_math_ger_01_w2
gen rank_grade_phy_w2 = rank_class_grade_phy_ger_01_w2
gen rank_grade_che_w2 = rank_class_grade_che_ger_01_w2
gen rank_grade_bio_w2 = rank_class_grade_bio_ger_01_w2


mi register imputed    grade_lang_w2  grade_math_w2 grade_lang_w1 grade_math_w1 test_lang_w2 test_math_w2 grade_phy_w2 ///
grade_che_w2 grade_bio_w2 test_phy_w2  ///
women ///
migration_background ///
bmi_classification_2_w2_long ///
hisei ///
repeated_class_w2 ///
life_statisf_w2_long ///
school_statisf_w2_long ///
health_statisf_w2_long ///
neutroticism_sum_w1_long  ///
openness_sum_w1_long   ///
extraversion_sum_w1_long /// 
agreeableness_sum_w1_long ///
conscientiousness_sum_w1_long ///
minority_group  self_esteem_w1_std prosocial_beh_w2_std problematic_beh_w2_std scoff_sum_w2 ///
real_asp_isei ///
reasoning_class9 ///
speed_perception_class9 ///
education  subj_intrest_german_w2 subj_intrest_math_w2 ///
life_statisf_w1_long ///
school_statisf_w1_long ///
health_statisf_w1_long ///
interaction

mi register regular  school_type w_i  stratum_imp1_R ID_i ID_cc w_t2 stratum_exp number_boy_class number_girl_class number_majority_class number_minority_class number_overw_class number_normalw_class

mi describe 

save  "${DATA}/NEPS_SC4_sample_w2_pre_IMPUTATION_math.dta", replace 


***************************
* Physics
***************************


use  "${DATA}/NEPS_SC4_sample_w2_pre_imp_phy.dta", clear 

mi set mlong 
mi xtset, clear
mi describe 

gen grade_lang_w2 = grade_ger_lang_z_std_w2_long
gen grade_math_w2 =  grade_ger_math_z_std_w2_long
gen grade_phy_w2 =  grade_ger_phy_z_std_w2_long
gen grade_che_w2 =  grade_ger_che_z_std_w2_long
gen grade_bio_w2 =  grade_ger_bio_z_std_w2_long

gen grade_lang_w1 = grade_ger_lang_z_std_w1_long
gen grade_math_w1 =  grade_ger_math_z_std_w1_long
gen test_lang_w2 = test_score_lang_ger_std_w2_long
gen test_math_w2 =  test_score_math_ger_std_w2_long
gen test_phy_w2 =  test_score_phy_ger_std_w2_long

gen rank_grade_lang_w2 = rank_class_grade_lang_ger_01_w2
gen rank_grade_math_w2 = rank_class_grade_math_ger_01_w2
gen rank_grade_phy_w2 = rank_class_grade_phy_ger_01_w2
gen rank_grade_che_w2 = rank_class_grade_che_ger_01_w2
gen rank_grade_bio_w2 = rank_class_grade_bio_ger_01_w2


mi register imputed    grade_lang_w2  grade_math_w2 grade_lang_w1 grade_math_w1 test_lang_w2 test_math_w2 grade_phy_w2 ///
grade_che_w2 grade_bio_w2 test_phy_w2  ///
women ///
migration_background ///
bmi_classification_2_w2_long ///
hisei ///
repeated_class_w2 ///
life_statisf_w2_long ///
school_statisf_w2_long ///
health_statisf_w2_long ///
neutroticism_sum_w1_long  ///
openness_sum_w1_long   ///
extraversion_sum_w1_long /// 
agreeableness_sum_w1_long ///
conscientiousness_sum_w1_long ///
minority_group  self_esteem_w1_std prosocial_beh_w2_std problematic_beh_w2_std scoff_sum_w2 ///
real_asp_isei ///
reasoning_class9 ///
speed_perception_class9 ///
education  subj_intrest_german_w2 subj_intrest_math_w2 ///
life_statisf_w1_long ///
school_statisf_w1_long ///
health_statisf_w1_long ///
interaction

mi register regular  school_type w_i  stratum_imp1_R ID_i ID_cc w_t2 stratum_exp number_boy_class number_girl_class number_majority_class number_minority_class number_overw_class number_normalw_class

mi describe 

save  "${DATA}/NEPS_SC4_sample_w2_pre_IMPUTATION_phy.dta", replace 


***************************
* Chemistry
***************************


use  "${DATA}/NEPS_SC4_sample_w2_pre_imp_che.dta", clear 

mi set mlong 
mi xtset, clear
mi describe 

gen grade_lang_w2 = grade_ger_lang_z_std_w2_long
gen grade_math_w2 =  grade_ger_math_z_std_w2_long
gen grade_phy_w2 =  grade_ger_phy_z_std_w2_long
gen grade_che_w2 =  grade_ger_che_z_std_w2_long
gen grade_bio_w2 =  grade_ger_bio_z_std_w2_long

gen grade_lang_w1 = grade_ger_lang_z_std_w1_long
gen grade_math_w1 =  grade_ger_math_z_std_w1_long
gen test_lang_w2 = test_score_lang_ger_std_w2_long
gen test_math_w2 =  test_score_math_ger_std_w2_long
gen test_phy_w2 =  test_score_phy_ger_std_w2_long

gen rank_grade_lang_w2 = rank_class_grade_lang_ger_01_w2
gen rank_grade_math_w2 = rank_class_grade_math_ger_01_w2
gen rank_grade_phy_w2 = rank_class_grade_phy_ger_01_w2
gen rank_grade_che_w2 = rank_class_grade_che_ger_01_w2
gen rank_grade_bio_w2 = rank_class_grade_bio_ger_01_w2


mi register imputed    grade_lang_w2  grade_math_w2 grade_lang_w1 grade_math_w1 test_lang_w2 test_math_w2 grade_phy_w2 ///
grade_che_w2 grade_bio_w2 test_phy_w2  ///
women ///
migration_background ///
bmi_classification_2_w2_long ///
hisei ///
repeated_class_w2 ///
life_statisf_w2_long ///
school_statisf_w2_long ///
health_statisf_w2_long ///
neutroticism_sum_w1_long  ///
openness_sum_w1_long   ///
extraversion_sum_w1_long /// 
agreeableness_sum_w1_long ///
conscientiousness_sum_w1_long ///
minority_group  self_esteem_w1_std prosocial_beh_w2_std problematic_beh_w2_std scoff_sum_w2 ///
real_asp_isei ///
reasoning_class9 ///
speed_perception_class9 ///
education  subj_intrest_german_w2 subj_intrest_math_w2 ///
life_statisf_w1_long ///
school_statisf_w1_long ///
health_statisf_w1_long ///
interaction

mi register regular  school_type w_i  stratum_imp1_R ID_i ID_cc w_t2 stratum_exp number_boy_class number_girl_class number_majority_class number_minority_class number_overw_class number_normalw_class

mi describe 

save  "${DATA}/NEPS_SC4_sample_w2_pre_IMPUTATION_che.dta", replace 


***************************
* Biology
***************************


use  "${DATA}/NEPS_SC4_sample_w2_pre_imp_bio.dta", clear 

mi set mlong 
mi xtset, clear
mi describe 

gen grade_lang_w2 = grade_ger_lang_z_std_w2_long
gen grade_math_w2 =  grade_ger_math_z_std_w2_long
gen grade_phy_w2 =  grade_ger_phy_z_std_w2_long
gen grade_che_w2 =  grade_ger_che_z_std_w2_long
gen grade_bio_w2 =  grade_ger_bio_z_std_w2_long

gen grade_lang_w1 = grade_ger_lang_z_std_w1_long
gen grade_math_w1 =  grade_ger_math_z_std_w1_long
gen test_lang_w2 = test_score_lang_ger_std_w2_long
gen test_math_w2 =  test_score_math_ger_std_w2_long
gen test_phy_w2 =  test_score_phy_ger_std_w2_long

gen rank_grade_lang_w2 = rank_class_grade_lang_ger_01_w2
gen rank_grade_math_w2 = rank_class_grade_math_ger_01_w2
gen rank_grade_phy_w2 = rank_class_grade_phy_ger_01_w2
gen rank_grade_che_w2 = rank_class_grade_che_ger_01_w2
gen rank_grade_bio_w2 = rank_class_grade_bio_ger_01_w2


mi register imputed    grade_lang_w2  grade_math_w2 grade_lang_w1 grade_math_w1 test_lang_w2 test_math_w2 grade_phy_w2 ///
grade_che_w2 grade_bio_w2 test_phy_w2  ///
women ///
migration_background ///
bmi_classification_2_w2_long ///
hisei ///
repeated_class_w2 ///
life_statisf_w2_long ///
school_statisf_w2_long ///
health_statisf_w2_long ///
neutroticism_sum_w1_long  ///
openness_sum_w1_long   ///
extraversion_sum_w1_long /// 
agreeableness_sum_w1_long ///
conscientiousness_sum_w1_long ///
minority_group  self_esteem_w1_std prosocial_beh_w2_std problematic_beh_w2_std scoff_sum_w2 ///
real_asp_isei ///
reasoning_class9 ///
speed_perception_class9 ///
education  subj_intrest_german_w2 subj_intrest_math_w2 ///
life_statisf_w1_long ///
school_statisf_w1_long ///
health_statisf_w1_long ///
interaction

mi register regular  school_type w_i  stratum_imp1_R ID_i ID_cc w_t2 stratum_exp number_boy_class number_girl_class number_majority_class number_minority_class number_overw_class number_normalw_class

mi describe 

save  "${DATA}/NEPS_SC4_sample_w2_pre_IMPUTATION_bio.dta", replace 


********************************
*** Imputations
*********************************


use  "${DATA}/NEPS_SC4_sample_w2_pre_IMPUTATION_lang.dta", clear

mi impute chained (pmm, knn(10)) ///
grade_lang_w2  grade_math_w2 grade_lang_w1 grade_math_w1 test_lang_w2 test_math_w2 ///
 grade_phy_w2 grade_che_w2 grade_bio_w2 test_phy_w2 ///
women ///
bmi_classification_2_w2_long ///
hisei ///
repeated_class_w2 ///
life_statisf_w2_long ///
school_statisf_w2_long ///
health_statisf_w2_long ///
neutroticism_sum_w1_long  ///
openness_sum_w1_long   ///
extraversion_sum_w1_long /// 
agreeableness_sum_w1_long ///
conscientiousness_sum_w1_long ///
minority_group  self_esteem_w1_std prosocial_beh_w2_std problematic_beh_w2_std scoff_sum_w2 ///
real_asp_isei ///
reasoning_class9 ///
speed_perception_class9 ///
education  subj_intrest_german_w2 subj_intrest_math_w2 ///
life_statisf_w1_long ///
school_statisf_w1_long ///
health_statisf_w1_long ///
interaction /// 
 =  i.school_type w_i w_t2 i.stratum_imp1_R    ,   rseed(2906) add(50) burnin(50)  
  
drop migration_background
mi xeq 0/50: gen  migration_background = 0 if minority_group == 0
mi xeq 0/50: replace migration_background = 1 if minority_group >0 
  
save  "${DATA}/NEPS_SC4_sample_w2_IMPUTED_lang.dta", replace 
 
use  "${DATA}/NEPS_SC4_sample_w2_pre_IMPUTATION_math.dta", clear

mi impute chained (pmm, knn(10)) ///
grade_lang_w2  grade_math_w2 grade_lang_w1 grade_math_w1 test_lang_w2 test_math_w2 ///
 grade_phy_w2 grade_che_w2 grade_bio_w2 test_phy_w2 ///
women ///
bmi_classification_2_w2_long ///
hisei ///
repeated_class_w2 ///
life_statisf_w2_long ///
school_statisf_w2_long ///
health_statisf_w2_long ///
neutroticism_sum_w1_long  ///
openness_sum_w1_long   ///
extraversion_sum_w1_long /// 
agreeableness_sum_w1_long ///
conscientiousness_sum_w1_long ///
minority_group  self_esteem_w1_std prosocial_beh_w2_std problematic_beh_w2_std scoff_sum_w2 ///
real_asp_isei ///
reasoning_class9 ///
speed_perception_class9 ///
education  subj_intrest_german_w2 subj_intrest_math_w2 ///
life_statisf_w1_long ///
school_statisf_w1_long ///
health_statisf_w1_long ///
interaction ///
 =  i.school_type w_i w_t2 i.stratum_imp1_R    ,   rseed(2906) add(50) burnin(50)   
  
drop migration_background
mi xeq 0/50: gen  migration_background = 0 if minority_group == 0
mi xeq 0/50: replace migration_background = 1 if minority_group >0 
  
save  "${DATA}/NEPS_SC4_sample_w2_IMPUTED_math.dta", replace  
 
use  "${DATA}/NEPS_SC4_sample_w2_pre_IMPUTATION_phy.dta", clear

mi impute chained (pmm, knn(10)) ///
grade_lang_w2  grade_math_w2 grade_lang_w1 grade_math_w1 test_lang_w2 test_math_w2 ///
 grade_phy_w2 grade_che_w2 grade_bio_w2 test_phy_w2 ///
women ///
bmi_classification_2_w2_long ///
hisei ///
repeated_class_w2 ///
life_statisf_w2_long ///
school_statisf_w2_long ///
health_statisf_w2_long ///
neutroticism_sum_w1_long  ///
openness_sum_w1_long   ///
extraversion_sum_w1_long /// 
agreeableness_sum_w1_long ///
conscientiousness_sum_w1_long ///
minority_group  self_esteem_w1_std prosocial_beh_w2_std problematic_beh_w2_std scoff_sum_w2 ///
real_asp_isei ///
reasoning_class9 ///
speed_perception_class9 ///
education  subj_intrest_german_w2 subj_intrest_math_w2 ///
life_statisf_w1_long ///
school_statisf_w1_long ///
health_statisf_w1_long ///
interaction ///
 =  i.school_type w_i w_t2 i.stratum_imp1_R    ,   rseed(2906)  add(50) burnin(50)     
  
drop migration_background
mi xeq 0/50: gen  migration_background = 0 if minority_group == 0
mi xeq 0/50: replace migration_background = 1 if minority_group >0 
  
save  "${DATA}/NEPS_SC4_sample_w2_IMPUTED_phy.dta", replace  
 
use  "${DATA}/NEPS_SC4_sample_w2_pre_IMPUTATION_che.dta", clear

mi impute chained (pmm, knn(10)) ///
grade_lang_w2  grade_math_w2 grade_lang_w1 grade_math_w1 test_lang_w2 test_math_w2 ///
 grade_phy_w2 grade_che_w2 grade_bio_w2 test_phy_w2 ///
women ///
bmi_classification_2_w2_long ///
hisei ///
repeated_class_w2 ///
life_statisf_w2_long ///
school_statisf_w2_long ///
health_statisf_w2_long ///
neutroticism_sum_w1_long  ///
openness_sum_w1_long   ///
extraversion_sum_w1_long /// 
agreeableness_sum_w1_long ///
conscientiousness_sum_w1_long ///
minority_group  self_esteem_w1_std prosocial_beh_w2_std problematic_beh_w2_std scoff_sum_w2 ///
real_asp_isei ///
reasoning_class9 ///
speed_perception_class9 ///
education  subj_intrest_german_w2 subj_intrest_math_w2 ///
life_statisf_w1_long ///
school_statisf_w1_long ///
health_statisf_w1_long ///
interaction ///
 =  i.school_type w_i w_t2 i.stratum_imp1_R    ,   rseed(2906)  add(50) burnin(50)  
  
drop migration_background
mi xeq 0/50: gen  migration_background = 0 if minority_group == 0
mi xeq 0/50: replace migration_background = 1 if minority_group >0 
  
save  "${DATA}/NEPS_SC4_sample_w2_IMPUTED_che.dta", replace  

use  "${DATA}/NEPS_SC4_sample_w2_pre_IMPUTATION_bio.dta", clear

mi impute chained (pmm, knn(10)) ///
grade_lang_w2  grade_math_w2 grade_lang_w1 grade_math_w1 test_lang_w2 test_math_w2 ///
 grade_phy_w2 grade_che_w2 grade_bio_w2 test_phy_w2 ///
women ///
bmi_classification_2_w2_long ///
hisei ///
repeated_class_w2 ///
life_statisf_w2_long ///
school_statisf_w2_long ///
health_statisf_w2_long ///
neutroticism_sum_w1_long  ///
openness_sum_w1_long   ///
extraversion_sum_w1_long /// 
agreeableness_sum_w1_long ///
conscientiousness_sum_w1_long ///
minority_group  self_esteem_w1_std prosocial_beh_w2_std problematic_beh_w2_std scoff_sum_w2 ///
real_asp_isei ///
reasoning_class9 ///
speed_perception_class9 ///
education  subj_intrest_german_w2 subj_intrest_math_w2 ///
life_statisf_w1_long ///
school_statisf_w1_long ///
health_statisf_w1_long ///
interaction ///
 =  i.school_type w_i w_t2 i.stratum_imp1_R    ,   rseed(2906)  add(50) burnin(50)  
  
drop migration_background
mi xeq 0/50: gen  migration_background = 0 if minority_group == 0
mi xeq 0/50: replace migration_background = 1 if minority_group >0 
 
save  "${DATA}/NEPS_SC4_sample_w2_IMPUTED_bio.dta", replace 
