# Supplementary material for: Does chubby Can get lower grades than skinny Sophie? Using an intersectional approach to uncover grading bias in German secondary schools
Source: PLoS One. 2024 Jul 3;19(7):e0305703. doi: 10.1371/journal.pone.0305703 (PMC11221685; doi:10.1371/journal.pone.0305703)
Supplement: S1 File — (ZIP) [file pone.0305703.s021.zip › Replication package/3_Figure_1_2_Figure_S2_Table_S2_S11.do]

clear
set more off, permanently
capture log close
clear matrix
clear mata
set maxvar 32000, perm
set matsize 11000, perm

global DATAA "Z:\SUF\Remote\SC4\SC4_R_13-0-0\Stata"
global DATA "Z:\Projects\p000237_DUA_4120\data"
global DO "Z:\Projects\p000237_DUA_4120\do"
global GRAPH "Z:\Projects\p000237_DUA_4120\graph"
global TABLE "Z:\Projects\p000237_DUA_4120\table"

use  "${DATA}/NEPS_SC4_sample_w2_IMPUTED_lang.dta", clear 
mi svyset ID_i  [pweight = w_t2] ,strata(stratum_exp) || ID_cc 
  
mi xeq 0/50: xtile SES_dec = hisei, nq(10)

* Reference Girl 
mi estimate, saving(myresults, replace) post: svy: mean  grade_lang_w2  ,over(women)
mi estimate (diff: _b[c.grade_lang_w2@1.women] - _b[c.grade_lang_w2@0.women]) using myresults , post
matrix W = r(table)
mi testtransform diff


*Reference Normalweight 
mi estimate, saving(myresults, replace) post: svy: mean  grade_lang_w2  ,over(bmi_classification_2_w2_long)
mi estimate (diff: _b[c.grade_lang_w2@1.bmi_classification_2_w2_long] - _b[c.grade_lang_w2@0.bmi_classification_2_w2_long]) using myresults , post 
matrix B = r(table)
mi testtransform diff

* Reference majority student
mi estimate, saving(myresults, replace) post: svy: mean  grade_lang_w2  ,over(migration_background)
mi estimate (diff: _b[c.grade_lang_w2@1.migration_background] - _b[c.grade_lang_w2@0.migration_background]) using myresults , post
matrix MB = r(table)
mi testtransform diff


* Reference 1th SES decile 
mi estimate, saving(myresults, replace) post: svy: mean  grade_lang_w2  ,over(SES_dec)
mi estimate (diff: _b[c.grade_lang_w2@10.SES_dec] - _b[c.grade_lang_w2@1.SES_dec]) using myresults , post
matrix S = r(table)
mi testtransform diff


mi estimate, saving(myresults, replace) post: svy: mean  grade_lang_w2  ,over(minority_group)
mi estimate (diff: _b[c.grade_lang_w2@1.minority_group] - _b[c.grade_lang_w2@0.minority_group]) using myresults , post
matrix MG_Turk = r(table)
mi testtransform diff


mi estimate (diff: _b[c.grade_lang_w2@2.minority_group] - _b[c.grade_lang_w2@0.minority_group]) using myresults , post
matrix MG_FSU = r(table)
mi testtransform diff


mi estimate (diff: _b[c.grade_lang_w2@3.minority_group] - _b[c.grade_lang_w2@0.minority_group]) using myresults , post
matrix MG_NW = r(table)
mi testtransform diff


mi estimate (diff: _b[c.grade_lang_w2@4.minority_group] - _b[c.grade_lang_w2@0.minority_group]) using myresults, post
matrix MG_CE = r(table)
mi testtransform diff


mi estimate (diff: _b[c.grade_lang_w2@5.minority_group] - _b[c.grade_lang_w2@0.minority_group]) using myresults, post
matrix MG_O = r(table)
mi testtransform diff


matrix X_ger = J(9,3,.)
matrix colname X_ger = Est. ll95 ul95 
matrix rowname X_ger = "Girl"   "Overweight/obese" "SES(d10)"  "Minority"  "Turkey" "FSU" "NW + South Europe" "Central-Eastern Europe" "Other"

matrix X_ger[1,1] = W[1,1]
matrix X_ger[1,2] = W[5,1]
matrix X_ger[1,3] = W[6,1]

matrix X_ger[2,1] = B[1,1]
matrix X_ger[2,2] = B[5,1]
matrix X_ger[2,3] = B[6,1]

matrix X_ger[3,1] =  S[1,1]
matrix X_ger[3,2] =  S[5,1]
matrix X_ger[3,3] =  S[6,1]

matrix X_ger[4,1] =  MB[1,1]
matrix X_ger[4,2] =  MB[5,1]
matrix X_ger[4,3] =  MB[6,1]

matrix X_ger[5,1] = MG_Turk[1,1]
matrix X_ger[5,2] = MG_Turk[5,1]
matrix X_ger[5,3] = MG_Turk[6,1]


matrix X_ger[6,1] =  MG_FSU[1,1]
matrix X_ger[6,2] =  MG_FSU[5,1]
matrix X_ger[6,3] =  MG_FSU[6,1]

matrix X_ger[7,1] =  MG_NW[1,1]
matrix X_ger[7,2] =  MG_NW[5,1]
matrix X_ger[7,3] =  MG_NW[6,1]


matrix X_ger[8,1] =  MG_CE[1,1]
matrix X_ger[8,2] =  MG_CE[5,1]
matrix X_ger[8,3] =  MG_CE[6,1]


matrix X_ger[9,1] = MG_O[1,1]
matrix X_ger[9,2] = MG_O[5,1]  
matrix X_ger[9,3] = MG_O[6,1]


preserve
clear 
svmat X_ger 
mat list X_ger 
save "${DATA}/X_ger.dta", replace 
restore 


use  "${DATA}/NEPS_SC4_sample_w2_IMPUTED_math.dta", clear 
mi svyset ID_i  [pweight = w_t2] ,strata(stratum_exp) || ID_cc 
  
mi xeq 0/50: xtile SES_dec = hisei, nq(10)

* Reference Girl 
mi estimate, saving(myresults, replace) post: svy: mean  grade_math_w2  ,over(women)
mi estimate (diff: _b[c.grade_math_w2@1.women] - _b[c.grade_math_w2@0.women]) using myresults , post
matrix W = r(table)
mi testtransform diff


*Reference Normalweight 
mi estimate, saving(myresults, replace) post: svy: mean  grade_math_w2  ,over(bmi_classification_2_w2_long)
mi estimate (diff: _b[c.grade_math_w2@1.bmi_classification_2_w2_long] - _b[c.grade_math_w2@0.bmi_classification_2_w2_long]) using myresults , post 
matrix B = r(table)
mi testtransform diff

* Reference majority student
mi estimate, saving(myresults, replace) post: svy: mean  grade_math_w2  ,over(migration_background)
mi estimate (diff: _b[c.grade_math_w2@1.migration_background] - _b[c.grade_math_w2@0.migration_background]) using myresults , post
matrix MB = r(table)
mi testtransform diff


* Reference 10th SES decile 
mi estimate, saving(myresults, replace) post: svy: mean  grade_math_w2  ,over(SES_dec)
mi estimate (diff: _b[c.grade_math_w2@10.SES_dec] - _b[c.grade_math_w2@1.SES_dec]) using myresults , post
matrix S = r(table)
mi testtransform diff


mi estimate, saving(myresults, replace) post: svy: mean  grade_math_w2  ,over(minority_group)
mi estimate (diff: _b[c.grade_math_w2@1.minority_group] - _b[c.grade_math_w2@0.minority_group]) using myresults , post
matrix MG_Turk = r(table)
mi testtransform diff


mi estimate (diff: _b[c.grade_math_w2@2.minority_group] - _b[c.grade_math_w2@0.minority_group]) using myresults , post
matrix MG_FSU = r(table)
mi testtransform diff


mi estimate (diff: _b[c.grade_math_w2@3.minority_group] - _b[c.grade_math_w2@0.minority_group]) using myresults , post
matrix MG_NW = r(table)
mi testtransform diff


mi estimate (diff: _b[c.grade_math_w2@4.minority_group] - _b[c.grade_math_w2@0.minority_group]) using myresults, post
matrix MG_CE = r(table)
mi testtransform diff


mi estimate (diff: _b[c.grade_math_w2@5.minority_group] - _b[c.grade_math_w2@0.minority_group]) using myresults, post
matrix MG_O = r(table)
mi testtransform diff


matrix X_math = J(9,3,.)
matrix colname X_math = Est. ll95 ul95 
matrix rowname X_math = "Girl"   "Overweight/obese" "SES(d10)"  "Minority"  "Turkey" "FSU" "NW + South Europe" "Central-Eastern Europe" "Other"

matrix X_math[1,1] = W[1,1]
matrix X_math[1,2] = W[5,1]
matrix X_math[1,3] = W[6,1]

matrix X_math[2,1] = B[1,1]
matrix X_math[2,2] = B[5,1]
matrix X_math[2,3] = B[6,1]

matrix X_math[3,1] =  S[1,1]
matrix X_math[3,2] =  S[5,1]
matrix X_math[3,3] =  S[6,1]

matrix X_math[4,1] =  MB[1,1]
matrix X_math[4,2] =  MB[5,1]
matrix X_math[4,3] =  MB[6,1]

matrix X_math[5,1] = MG_Turk[1,1]
matrix X_math[5,2] = MG_Turk[5,1]
matrix X_math[5,3] = MG_Turk[6,1]


matrix X_math[6,1] =  MG_FSU[1,1]
matrix X_math[6,2] =  MG_FSU[5,1]
matrix X_math[6,3] =  MG_FSU[6,1]

matrix X_math[7,1] =  MG_NW[1,1]
matrix X_math[7,2] =  MG_NW[5,1]
matrix X_math[7,3] =  MG_NW[6,1]


matrix X_math[8,1] =  MG_CE[1,1]
matrix X_math[8,2] =  MG_CE[5,1]
matrix X_math[8,3] =  MG_CE[6,1]


matrix X_math[9,1] = MG_O[1,1]
matrix X_math[9,2] = MG_O[5,1]  
matrix X_math[9,3] = MG_O[6,1]


preserve
clear 
svmat X_math 
mat list X_math 
save "${DATA}/X_math.dta", replace 
restore 


* Physiscs 


use  "${DATA}/NEPS_SC4_sample_w2_IMPUTED_phy.dta", clear 
 mi svyset ID_i  [pweight = w_t2] ,strata(stratum_exp) || ID_cc 
  
mi xeq 0/50: xtile SES_dec = hisei, nq(10)

* Reference Girl 
mi estimate, saving(myresults, replace) post: svy: mean  grade_phy_w2  ,over(women)
mi estimate (diff: _b[c.grade_phy_w2@1.women] - _b[c.grade_phy_w2@0.women]) using myresults , post
matrix W = r(table)
mi testtransform diff


*Reference Normalweight 
mi estimate, saving(myresults, replace) post: svy: mean  grade_phy_w2  ,over(bmi_classification_2_w2_long)
mi estimate (diff: _b[c.grade_phy_w2@1.bmi_classification_2_w2_long] - _b[c.grade_phy_w2@0.bmi_classification_2_w2_long]) using myresults , post 
matrix B = r(table)
mi testtransform diff

* Reference majority student
mi estimate, saving(myresults, replace) post: svy: mean  grade_phy_w2  ,over(migration_background)
mi estimate (diff: _b[c.grade_phy_w2@1.migration_background] - _b[c.grade_phy_w2@0.migration_background]) using myresults , post
matrix MB = r(table)
mi testtransform diff


* Reference 10th SES decile 
mi estimate, saving(myresults, replace) post: svy: mean  grade_phy_w2  ,over(SES_dec)
mi estimate (diff: _b[c.grade_phy_w2@10.SES_dec] - _b[c.grade_phy_w2@1.SES_dec]) using myresults , post
matrix S = r(table)
mi testtransform diff


mi estimate, saving(myresults, replace) post: svy: mean  grade_phy_w2  ,over(minority_group)
mi estimate (diff: _b[c.grade_phy_w2@1.minority_group] - _b[c.grade_phy_w2@0.minority_group]) using myresults , post
matrix MG_Turk = r(table)
mi testtransform diff


mi estimate (diff: _b[c.grade_phy_w2@2.minority_group] - _b[c.grade_phy_w2@0.minority_group]) using myresults , post
matrix MG_FSU = r(table)
mi testtransform diff


mi estimate (diff: _b[c.grade_phy_w2@3.minority_group] - _b[c.grade_phy_w2@0.minority_group]) using myresults , post
matrix MG_NW = r(table)
mi testtransform diff


mi estimate (diff: _b[c.grade_phy_w2@4.minority_group] - _b[c.grade_phy_w2@0.minority_group]) using myresults, post
matrix MG_CE = r(table)
mi testtransform diff


mi estimate (diff: _b[c.grade_phy_w2@5.minority_group] - _b[c.grade_phy_w2@0.minority_group]) using myresults, post
matrix MG_O = r(table)
mi testtransform diff


matrix X_phy = J(9,3,.)
matrix colname X_phy = Est. ll95 ul95 
matrix rowname X_phy = "Girl"   "Overweight/obese" "SES(d10)"  "Minority"  "Turkey" "FSU" "NW + South Europe" "Central-Eastern Europe" "Other"

matrix X_phy[1,1] = W[1,1]
matrix X_phy[1,2] = W[5,1]
matrix X_phy[1,3] = W[6,1]

matrix X_phy[2,1] = B[1,1]
matrix X_phy[2,2] = B[5,1]
matrix X_phy[2,3] = B[6,1]

matrix X_phy[3,1] =  S[1,1]
matrix X_phy[3,2] =  S[5,1]
matrix X_phy[3,3] =  S[6,1]

matrix X_phy[4,1] =  MB[1,1]
matrix X_phy[4,2] =  MB[5,1]
matrix X_phy[4,3] =  MB[6,1]

matrix X_phy[5,1] = MG_Turk[1,1]
matrix X_phy[5,2] = MG_Turk[5,1]
matrix X_phy[5,3] = MG_Turk[6,1]


matrix X_phy[6,1] =  MG_FSU[1,1]
matrix X_phy[6,2] =  MG_FSU[5,1]
matrix X_phy[6,3] =  MG_FSU[6,1]

matrix X_phy[7,1] =  MG_NW[1,1]
matrix X_phy[7,2] =  MG_NW[5,1]
matrix X_phy[7,3] =  MG_NW[6,1]


matrix X_phy[8,1] =  MG_CE[1,1]
matrix X_phy[8,2] =  MG_CE[5,1]
matrix X_phy[8,3] =  MG_CE[6,1]


matrix X_phy[9,1] = MG_O[1,1]
matrix X_phy[9,2] = MG_O[5,1]  
matrix X_phy[9,3] = MG_O[6,1]


preserve
clear 
svmat X_phy 
mat list X_phy 
save "${DATA}/X_phy.dta", replace 
restore 


* Chemistry 

use  "${DATA}/NEPS_SC4_sample_w2_IMPUTED_che.dta", clear 
mi svyset ID_i  [pweight = w_t2] ,strata(stratum_exp) || ID_cc 
  
mi xeq 0/50: xtile SES_dec = hisei, nq(10)

* Reference Girl 
mi estimate, saving(myresults, replace) post: svy: mean  grade_che_w2  ,over(women)
mi estimate (diff: _b[c.grade_che_w2@1.women] - _b[c.grade_che_w2@0.women]) using myresults , post
matrix W = r(table)
mi testtransform diff


*Reference Normalweight 
mi estimate, saving(myresults, replace) post: svy: mean  grade_che_w2  ,over(bmi_classification_2_w2_long)
mi estimate (diff: _b[c.grade_che_w2@1.bmi_classification_2_w2_long] - _b[c.grade_che_w2@0.bmi_classification_2_w2_long]) using myresults , post 
matrix B = r(table)
mi testtransform diff

* Reference majority student
mi estimate, saving(myresults, replace) post: svy: mean  grade_che_w2  ,over(migration_background)
mi estimate (diff: _b[c.grade_che_w2@1.migration_background] - _b[c.grade_che_w2@0.migration_background]) using myresults , post
matrix MB = r(table)
mi testtransform diff


* Reference 10th SES decile 
mi estimate, saving(myresults, replace) post: svy: mean  grade_che_w2  ,over(SES_dec)
mi estimate (diff: _b[c.grade_che_w2@10.SES_dec] - _b[c.grade_che_w2@1.SES_dec]) using myresults , post
matrix S = r(table)
mi testtransform diff


mi estimate, saving(myresults, replace) post: svy: mean  grade_che_w2  ,over(minority_group)
mi estimate (diff: _b[c.grade_che_w2@1.minority_group] - _b[c.grade_che_w2@0.minority_group]) using myresults , post
matrix MG_Turk = r(table)
mi testtransform diff


mi estimate (diff: _b[c.grade_che_w2@2.minority_group] - _b[c.grade_che_w2@0.minority_group]) using myresults , post
matrix MG_FSU = r(table)
mi testtransform diff


mi estimate (diff: _b[c.grade_che_w2@3.minority_group] - _b[c.grade_che_w2@0.minority_group]) using myresults , post
matrix MG_NW = r(table)
mi testtransform diff


mi estimate (diff: _b[c.grade_che_w2@4.minority_group] - _b[c.grade_che_w2@0.minority_group]) using myresults, post
matrix MG_CE = r(table)
mi testtransform diff


mi estimate (diff: _b[c.grade_che_w2@5.minority_group] - _b[c.grade_che_w2@0.minority_group]) using myresults, post
matrix MG_O = r(table)
mi testtransform diff


matrix X_che = J(9,3,.)
matrix colname X_che = Est. ll95 ul95 
matrix rowname X_che = "Girl"   "Overweight/obese" "SES(d10)"  "Minority"  "Turkey" "FSU" "NW + South Europe" "Central-Eastern Europe" "Other"

matrix X_che[1,1] = W[1,1]
matrix X_che[1,2] = W[5,1]
matrix X_che[1,3] = W[6,1]

matrix X_che[2,1] = B[1,1]
matrix X_che[2,2] = B[5,1]
matrix X_che[2,3] = B[6,1]

matrix X_che[3,1] =  S[1,1]
matrix X_che[3,2] =  S[5,1]
matrix X_che[3,3] =  S[6,1]

matrix X_che[4,1] =  MB[1,1]
matrix X_che[4,2] =  MB[5,1]
matrix X_che[4,3] =  MB[6,1]

matrix X_che[5,1] = MG_Turk[1,1]
matrix X_che[5,2] = MG_Turk[5,1]
matrix X_che[5,3] = MG_Turk[6,1]


matrix X_che[6,1] =  MG_FSU[1,1]
matrix X_che[6,2] =  MG_FSU[5,1]
matrix X_che[6,3] =  MG_FSU[6,1]

matrix X_che[7,1] =  MG_NW[1,1]
matrix X_che[7,2] =  MG_NW[5,1]
matrix X_che[7,3] =  MG_NW[6,1]


matrix X_che[8,1] =  MG_CE[1,1]
matrix X_che[8,2] =  MG_CE[5,1]
matrix X_che[8,3] =  MG_CE[6,1]


matrix X_che[9,1] = MG_O[1,1]
matrix X_che[9,2] = MG_O[5,1]  
matrix X_che[9,3] = MG_O[6,1]


preserve
clear 
svmat X_che 
mat list X_che 
save "${DATA}/X_che.dta", replace 
restore 


* Biology 


use  "${DATA}/NEPS_SC4_sample_w2_IMPUTED_bio.dta", clear 
mi svyset ID_i  [pweight = w_t2] ,strata(stratum_exp) || ID_cc 
  
mi xeq 0/50: xtile SES_dec = hisei, nq(10)

* Reference Girl 
mi estimate, saving(myresults, replace) post: svy: mean  grade_bio_w2  ,over(women)
mi estimate (diff: _b[c.grade_bio_w2@1.women] - _b[c.grade_bio_w2@0.women]) using myresults , post
matrix W = r(table)
mi testtransform diff


*Reference Normalweight 
mi estimate, saving(myresults, replace) post: svy: mean  grade_bio_w2  ,over(bmi_classification_2_w2_long)
mi estimate (diff: _b[c.grade_bio_w2@1.bmi_classification_2_w2_long] - _b[c.grade_bio_w2@0.bmi_classification_2_w2_long]) using myresults , post 
matrix B = r(table)
mi testtransform diff

* Reference majority student
mi estimate, saving(myresults, replace) post: svy: mean  grade_bio_w2  ,over(migration_background)
mi estimate (diff: _b[c.grade_bio_w2@1.migration_background] - _b[c.grade_bio_w2@0.migration_background]) using myresults , post
matrix MB = r(table)
mi testtransform diff


* Reference 10th SES decile 
mi estimate, saving(myresults, replace) post: svy: mean  grade_bio_w2  ,over(SES_dec)
mi estimate (diff: _b[c.grade_bio_w2@10.SES_dec] - _b[c.grade_bio_w2@1.SES_dec]) using myresults , post
matrix S = r(table)
mi testtransform diff


mi estimate, saving(myresults, replace) post: svy: mean  grade_bio_w2  ,over(minority_group)
mi estimate (diff: _b[c.grade_bio_w2@1.minority_group] - _b[c.grade_bio_w2@0.minority_group]) using myresults , post
matrix MG_Turk = r(table)
mi testtransform diff


mi estimate (diff: _b[c.grade_bio_w2@2.minority_group] - _b[c.grade_bio_w2@0.minority_group]) using myresults , post
matrix MG_FSU = r(table)
mi testtransform diff


mi estimate (diff: _b[c.grade_bio_w2@3.minority_group] - _b[c.grade_bio_w2@0.minority_group]) using myresults , post
matrix MG_NW = r(table)
mi testtransform diff


mi estimate (diff: _b[c.grade_bio_w2@4.minority_group] - _b[c.grade_bio_w2@0.minority_group]) using myresults, post
matrix MG_CE = r(table)
mi testtransform diff


mi estimate (diff: _b[c.grade_bio_w2@5.minority_group] - _b[c.grade_bio_w2@0.minority_group]) using myresults, post
matrix MG_O = r(table)
mi testtransform diff


matrix X_bio = J(9,3,.)
matrix colname X_bio = Est. ll95 ul95 
matrix rowname X_bio = "Girl"   "Overweight/obese" "SES(d10)"  "Minority"  "Turkey" "FSU" "NW + South Europe" "Central-Eastern Europe" "Other"

matrix X_bio[1,1] = W[1,1]
matrix X_bio[1,2] = W[5,1]
matrix X_bio[1,3] = W[6,1]

matrix X_bio[2,1] = B[1,1]
matrix X_bio[2,2] = B[5,1]
matrix X_bio[2,3] = B[6,1]

matrix X_bio[3,1] =  S[1,1]
matrix X_bio[3,2] =  S[5,1]
matrix X_bio[3,3] =  S[6,1]

matrix X_bio[4,1] =  MB[1,1]
matrix X_bio[4,2] =  MB[5,1]
matrix X_bio[4,3] =  MB[6,1]

matrix X_bio[5,1] = MG_Turk[1,1]
matrix X_bio[5,2] = MG_Turk[5,1]
matrix X_bio[5,3] = MG_Turk[6,1]


matrix X_bio[6,1] =  MG_FSU[1,1]
matrix X_bio[6,2] =  MG_FSU[5,1]
matrix X_bio[6,3] =  MG_FSU[6,1]

matrix X_bio[7,1] =  MG_NW[1,1]
matrix X_bio[7,2] =  MG_NW[5,1]
matrix X_bio[7,3] =  MG_NW[6,1]


matrix X_bio[8,1] =  MG_CE[1,1]
matrix X_bio[8,2] =  MG_CE[5,1]
matrix X_bio[8,3] =  MG_CE[6,1]


matrix X_bio[9,1] = MG_O[1,1]
matrix X_bio[9,2] = MG_O[5,1]  
matrix X_bio[9,3] = MG_O[6,1]


preserve
clear 
svmat X_bio 
mat list X_bio 
save "${DATA}/X_bio.dta", replace 
restore 


************************************
** Multilevel models - MI 
************************************
***************
* German 
***************
use  "${DATA}/NEPS_SC4_sample_w2_IMPUTED_lang.dta", clear 

* Model 1 
* all students 
* Gender 
mi estimate, post: mixed grade_lang_w2 i.women test_lang_w2 reasoning_class9 speed_perception_class9 i.school_type [pweight =w_t2] || ID_i: ,pw(w_i) || ID_cc: 
est store model1_ger_all_gender
est save "${DATA}/model1_ger_all_gender.ster" , replace 


* Migration 
mi estimate, post: mixed grade_lang_w2 i.migration_background test_lang_w2 reasoning_class9 speed_perception_class9 i.school_type  [pweight =w_t2] || ID_i: ,pw(w_i) || ID_cc: 
est store model1_ger_all_migr 
est save "${DATA}/model1_ger_all_migr.ster" , replace 

mi estimate, post: mixed grade_lang_w2 i.minority_group test_lang_w2 reasoning_class9 speed_perception_class9 i.school_type  [pweight =w_t2] || ID_i: ,pw(w_i) || ID_cc: 
est store model1_ger_all_reg 
est save "${DATA}/model1_ger_all_reg.ster" , replace 


*  Overweight 
mi estimate, post: mixed grade_lang_w2 i.bmi_classification_2_w2_long test_lang_w2 reasoning_class9 speed_perception_class9 i.school_type  [pweight =w_t2] || ID_i: ,pw(w_i) || ID_cc:  
est store model1_ger_all_bmi 
est save "${DATA}/model1_ger_all_bmi.ster" , replace 

* SES 
mi estimate, post: mixed grade_lang_w2 hisei test_lang_w2 reasoning_class9 speed_perception_class9 i.school_type  [pweight =w_t2] || ID_i: ,pw(w_i) || ID_cc: 
est store model1_ger_all_ses
est save "${DATA}/model1_ger_all_ses.ster" , replace 


* Model 2 (rename variables for coefplot (coefficients in plot based on models wit migration_background dummy))
mi xeq 0/50 : gen hisei_drop = hisei
mi xeq 0/50: gen women_drop = women
mi xeq 0/50: gen bmi_classification_2_w2_long_d = bmi_classification_2_w2_long
 
mi estimate, post: mixed grade_lang_w2 i.migration_background test_lang_w2 reasoning_class9 speed_perception_class9  ///
prosocial_beh_w2_std problematic_beh_w2_std scoff_sum_w2 health_statisf_w2_long  i.repeated_class_w2_long /// 
neutroticism_sum_w1_long openness_sum_w1_long extraversion_sum_w1_long agreeableness_sum_w1_long conscientiousness_sum_w1_long ///
i.school_type   i.women_drop i.bmi_classification_2_w2_long_d hisei_drop [pweight =w_t2] || ID_i: ,pw(w_i) || ID_cc: 
est store model2_ger_all 
est save "${DATA}/model2_ger_all.ster" , replace 

mi estimate, post: mixed grade_lang_w2 i.minority_group test_lang_w2 reasoning_class9 speed_perception_class9  ///
prosocial_beh_w2_std problematic_beh_w2_std scoff_sum_w2 health_statisf_w2_long  i.repeated_class_w2_long /// 
neutroticism_sum_w1_long openness_sum_w1_long extraversion_sum_w1_long agreeableness_sum_w1_long conscientiousness_sum_w1_long ///
i.school_type   i.women i.bmi_classification_2_w2_long hisei [pweight =w_t2] || ID_i: ,pw(w_i) || ID_cc:  
est store model2_ger_all_reg
est save "${DATA}/model2_ger_all_reg.ster" , replace 


***************
* Math	 
***************
use  "${DATA}/NEPS_SC4_sample_w2_IMPUTED_math.dta", clear 

* Model 1 
* all students 
* Gender 
mi estimate, post: mixed grade_math_w2 i.women test_math_w2 reasoning_class9 speed_perception_class9 i.school_type [pweight =w_t2] || ID_i: ,pw(w_i) || ID_cc: 
est store model1_math_all_gender
est save "${DATA}/model1_math_all_gender.ster" , replace 

* Migration 
mi estimate, post: mixed grade_math_w2 i.migration_background test_math_w2 reasoning_class9 speed_perception_class9 i.school_type  [pweight =w_t2] || ID_i: ,pw(w_i) || ID_cc: 
est store model1_math_all_migr 
est save "${DATA}/model1_math_all_migr.ster" , replace 

mi estimate, post: mixed grade_math_w2 i.minority_group test_math_w2 reasoning_class9 speed_perception_class9 i.school_type  [pweight =w_t2] || ID_i: ,pw(w_i) || ID_cc:  
est store model1_math_all_reg 
est save "${DATA}/model1_math_all_reg.ster" , replace 

*  Overweight 
mi estimate, post: mixed grade_math_w2 i.bmi_classification_2_w2_long test_math_w2 reasoning_class9 speed_perception_class9 i.school_type  [pweight =w_t2] || ID_i: ,pw(w_i) || ID_cc: 
est store model1_math_all_bmi 
est save "${DATA}/model1_math_all_bmi.ster" , replace 

* SES 
mi estimate, post: mixed grade_math_w2 hisei test_math_w2 reasoning_class9 speed_perception_class9 i.school_type  [pweight =w_t2] || ID_i: ,pw(w_i) || ID_cc: 
est store model1_math_all_ses
est save "${DATA}/model1_math_all_ses.ster" , replace 


* Model 2 
mi xeq 0/50 : gen hisei_drop = hisei
mi xeq 0/50: gen women_drop = women
mi xeq 0/50: gen bmi_classification_2_w2_long_d = bmi_classification_2_w2_long
 
mi estimate, post: mixed grade_math_w2 i.migration_background test_math_w2 reasoning_class9 speed_perception_class9  ///
prosocial_beh_w2_std problematic_beh_w2_std scoff_sum_w2 health_statisf_w2_long  i.repeated_class_w2_long /// 
neutroticism_sum_w1_long openness_sum_w1_long extraversion_sum_w1_long agreeableness_sum_w1_long conscientiousness_sum_w1_long ///
i.school_type   i.women_drop i.bmi_classification_2_w2_long_d hisei_drop [pweight =w_t2] || ID_i: ,pw(w_i) || ID_cc:  
est store model2_math_all 
est save "${DATA}/model2_math_all.ster" , replace 

mi estimate, post: mixed grade_math_w2 i.minority_group test_math_w2 reasoning_class9 speed_perception_class9  ///
prosocial_beh_w2_std problematic_beh_w2_std scoff_sum_w2 health_statisf_w2_long  i.repeated_class_w2_long /// 
neutroticism_sum_w1_long openness_sum_w1_long extraversion_sum_w1_long agreeableness_sum_w1_long conscientiousness_sum_w1_long ///
i.school_type   i.women i.bmi_classification_2_w2_long hisei [pweight =w_t2] || ID_i: ,pw(w_i) || ID_cc:  
est store model2_math_all_reg
est save "${DATA}/model2_math_all_reg.ster" , replace 


***************
* Physics	 
***************
use  "${DATA}/NEPS_SC4_sample_w2_IMPUTED_phy.dta", clear 

* Model 1 
* all students 
* Gender 
mi estimate, post: mixed grade_phy_w2 i.women test_phy_w2 reasoning_class9 speed_perception_class9 i.school_type [pweight =w_t2] || ID_i: ,pw(w_i) || ID_cc: 
est store model1_phy_all_gender
est save "${DATA}/model1_phy_all_gender.ster" , replace 

* Migration 
mi estimate, post: mixed grade_phy_w2 i.migration_background test_phy_w2 reasoning_class9 speed_perception_class9 i.school_type  [pweight =w_t2] || ID_i: ,pw(w_i) || ID_cc: 
est store model1_phy_all_migr 
est save "${DATA}/model1_phy_all_migr.ster" , replace 

mi estimate, post: mixed grade_phy_w2 i.minority_group test_phy_w2 reasoning_class9 speed_perception_class9 i.school_type  [pweight =w_t2] || ID_i: ,pw(w_i) || ID_cc:  
est store model1_phy_all_reg 
est save "${DATA}/model1_phy_all_reg.ster" , replace 

*  Overweight 
mi estimate, post: mixed grade_phy_w2 i.bmi_classification_2_w2_long test_phy_w2 reasoning_class9 speed_perception_class9 i.school_type  [pweight =w_t2] || ID_i: ,pw(w_i) || ID_cc:  
est store model1_phy_all_bmi 
est save "${DATA}/model1_phy_all_bmi.ster" , replace 

* SES 
mi estimate, post: mixed grade_phy_w2 hisei test_phy_w2 reasoning_class9 speed_perception_class9 i.school_type  [pweight =w_t2] || ID_i: ,pw(w_i) || ID_cc: 
est store model1_phy_all_ses
est save "${DATA}/model1_phy_all_ses.ster" , replace 

* Model 2 
 
mi xeq 0/50 : gen hisei_drop = hisei
mi xeq 0/50: gen women_drop = women
mi xeq 0/50: gen bmi_classification_2_w2_long_d = bmi_classification_2_w2_long

mi estimate, post: mixed grade_phy_w2 i.migration_background test_phy_w2 reasoning_class9 speed_perception_class9  ///
prosocial_beh_w2_std problematic_beh_w2_std scoff_sum_w2 health_statisf_w2_long  i.repeated_class_w2_long /// 
neutroticism_sum_w1_long openness_sum_w1_long extraversion_sum_w1_long agreeableness_sum_w1_long conscientiousness_sum_w1_long ///
i.school_type   i.women_drop i.bmi_classification_2_w2_long_d hisei_drop [pweight =w_t2] || ID_i: ,pw(w_i) || ID_cc: 
est store model2_phy_all 
est save "${DATA}/model2_phy_all.ster" , replace 

mi estimate, post: mixed grade_phy_w2 i.minority_group test_phy_w2 reasoning_class9 speed_perception_class9  ///
prosocial_beh_w2_std problematic_beh_w2_std scoff_sum_w2 health_statisf_w2_long  i.repeated_class_w2_long /// 
neutroticism_sum_w1_long openness_sum_w1_long extraversion_sum_w1_long agreeableness_sum_w1_long conscientiousness_sum_w1_long ///
i.school_type   i.women i.bmi_classification_2_w2_long hisei [pweight =w_t2] || ID_i: ,pw(w_i) || ID_cc: 
est store model2_phy_all_reg
est save "${DATA}/model2_phy_all_reg.ster" , replace 


***************
* Chemistry	 
***************
use  "${DATA}/NEPS_SC4_sample_w2_IMPUTED_che.dta", clear 

* Model 1 
* all students 
* Gender 
mi estimate, post: mixed grade_che_w2 i.women test_phy_w2 reasoning_class9 speed_perception_class9 i.school_type [pweight =w_t2] || ID_i: ,pw(w_i) || ID_cc: 
est store model1_che_all_gender
est save "${DATA}/model1_che_all_gender.ster" , replace 

* Migration 
mi estimate, post: mixed grade_che_w2 i.migration_background test_phy_w2 reasoning_class9 speed_perception_class9 i.school_type  [pweight =w_t2] || ID_i: ,pw(w_i) || ID_cc:  
est store model1_che_all_migr 
est save "${DATA}/model1_che_all_migr.ster" , replace 

mi estimate, post: mixed grade_che_w2 i.minority_group test_phy_w2 reasoning_class9 speed_perception_class9 i.school_type  [pweight =w_t2] || ID_i: ,pw(w_i) || ID_cc:   
est store model1_che_all_reg 
est save "${DATA}/model1_che_all_reg.ster" , replace 

*  Overweight 
mi estimate, post: mixed grade_che_w2 i.bmi_classification_2_w2_long test_phy_w2 reasoning_class9 speed_perception_class9 i.school_type  [pweight =w_t2] || ID_i: ,pw(w_i) || ID_cc: 
est store model1_che_all_bmi 
est save "${DATA}/model1_che_all_bmi.ster" , replace 

* SES 
mi estimate, post: mixed grade_che_w2 hisei test_phy_w2 reasoning_class9 speed_perception_class9 i.school_type  [pweight =w_t2] || ID_i: ,pw(w_i) || ID_cc: 
est store model1_che_all_ses
est save "${DATA}/model1_che_all_ses.ster" , replace 


mi xeq 0/50 : gen hisei_drop = hisei
mi xeq 0/50: gen women_drop = women
mi xeq 0/50: gen bmi_classification_2_w2_long_d = bmi_classification_2_w2_long
 

* Model 2 
mi estimate, post: mixed grade_che_w2 i.migration_background test_phy_w2 reasoning_class9 speed_perception_class9  ///
prosocial_beh_w2_std problematic_beh_w2_std scoff_sum_w2 health_statisf_w2_long  i.repeated_class_w2_long /// 
neutroticism_sum_w1_long openness_sum_w1_long extraversion_sum_w1_long agreeableness_sum_w1_long conscientiousness_sum_w1_long ///
i.school_type   i.women_drop i.bmi_classification_2_w2_long_d hisei_drop [pweight =w_t2] || ID_i: ,pw(w_i) || ID_cc:  
est store model2_che_all 
est save "${DATA}/model2_che_all.ster" , replace 

mi estimate, post: mixed grade_che_w2 i.minority_group test_phy_w2 reasoning_class9 speed_perception_class9  ///
prosocial_beh_w2_std problematic_beh_w2_std scoff_sum_w2 health_statisf_w2_long  i.repeated_class_w2_long /// 
neutroticism_sum_w1_long openness_sum_w1_long extraversion_sum_w1_long agreeableness_sum_w1_long conscientiousness_sum_w1_long ///
i.school_type   i.women i.bmi_classification_2_w2_long hisei [pweight =w_t2] || ID_i: ,pw(w_i) || ID_cc:  
est store model2_che_all_reg
est save "${DATA}/model2_che_all_reg.ster" , replace 


***************
* Biology	 
***************
use  "${DATA}/NEPS_SC4_sample_w2_IMPUTED_bio.dta", clear 

* Model 1 
* all students 
* Gender 
mi estimate, post: mixed grade_bio_w2 i.women test_phy_w2 reasoning_class9 speed_perception_class9 i.school_type [pweight =w_t2] || ID_i: ,pw(w_i) || ID_cc: 
est store model1_bio_all_gender
est save "${DATA}/model1_bio_all_gender.ster" , replace 

* Migration 
mi estimate, post: mixed grade_bio_w2 i.migration_background test_phy_w2 reasoning_class9 speed_perception_class9 i.school_type  [pweight =w_t2] || ID_i: ,pw(w_i) || ID_cc:  
est store model1_bio_all_migr 
est save "${DATA}/model1_bio_all_migr.ster" , replace 

mi estimate, post: mixed grade_bio_w2 i.minority_group test_phy_w2 reasoning_class9 speed_perception_class9 i.school_type  [pweight =w_t2] || ID_i: ,pw(w_i) || ID_cc:   
est store model1_bio_all_reg 
est save "${DATA}/model1_bio_all_reg.ster" , replace 

*  Overweight 
mi estimate, post: mixed grade_bio_w2 i.bmi_classification_2_w2_long test_phy_w2 reasoning_class9 speed_perception_class9 i.school_type  [pweight =w_t2] || ID_i: ,pw(w_i) || ID_cc: 
est store model1_bio_all_bmi 
est save "${DATA}/model1_bio_all_bmi.ster" , replace 

* SES 
mi estimate, post: mixed grade_bio_w2 hisei test_phy_w2 reasoning_class9 speed_perception_class9 i.school_type  [pweight =w_t2] || ID_i: ,pw(w_i) || ID_cc: 
est store model1_bio_all_ses
est save "${DATA}/model1_bio_all_ses.ster" , replace 


* Model 2 
mi xeq 0/50 : gen hisei_drop = hisei
mi xeq 0/50: gen women_drop = women
mi xeq 0/50: gen bmi_classification_2_w2_long_d = bmi_classification_2_w2_long
 
mi estimate, post: mixed grade_bio_w2 i.migration_background test_phy_w2 reasoning_class9 speed_perception_class9  ///
prosocial_beh_w2_std problematic_beh_w2_std scoff_sum_w2 health_statisf_w2_long  i.repeated_class_w2_long /// 
neutroticism_sum_w1_long openness_sum_w1_long extraversion_sum_w1_long agreeableness_sum_w1_long conscientiousness_sum_w1_long ///
i.school_type   i.women_drop i.bmi_classification_2_w2_long_d hisei_drop [pweight =w_t2] || ID_i: ,pw(w_i) || ID_cc: 
est store model2_bio_all 
est save "${DATA}/model2_bio_all.ster" , replace 

mi estimate, post: mixed grade_bio_w2 i.minority_group test_phy_w2 reasoning_class9 speed_perception_class9  ///
prosocial_beh_w2_std problematic_beh_w2_std scoff_sum_w2 health_statisf_w2_long  i.repeated_class_w2_long /// 
neutroticism_sum_w1_long openness_sum_w1_long extraversion_sum_w1_long agreeableness_sum_w1_long conscientiousness_sum_w1_long ///
i.school_type   i.women i.bmi_classification_2_w2_long hisei [pweight =w_t2] || ID_i: ,pw(w_i) || ID_cc: 
est store model2_bio_all_reg
est save "${DATA}/model2_bio_all_reg.ster" , replace 


/*
use 
mkmat X_ger* , mat(X_ger)
matrix rowname X_ger = "Girl"   "Overweight/obese" "SES(d10)"  "Minority"  "Turkey" "FSU" "NW + South Europe" "Central-Eastern Europe" "Other"
*/


matrix rowname X_ger = "1.women"   "1.bmi_classification_2_w2_long" "hisei1"  "1.migration_background"  "1.minority_group" "2.minority_group" "3.minority_group" "4.minority_group" "5.minority_group"
matrix rowname X_math = "1.women"   "1.bmi_classification_2_w2_long" "hisei1"  "1.migration_background"  "1.minority_group" "2.minority_group" "3.minority_group" "4.minority_group" "5.minority_group"
matrix rowname X_phy = "1.women"   "1.bmi_classification_2_w2_long" "hisei1"  "1.migration_background"  "1.minority_group" "2.minority_group" "3.minority_group" "4.minority_group" "5.minority_group"
matrix rowname X_che = "1.women"   "1.bmi_classification_2_w2_long" "hisei1"  "1.migration_background"  "1.minority_group" "2.minority_group" "3.minority_group" "4.minority_group" "5.minority_group"
matrix rowname X_bio = "1.women"   "1.bmi_classification_2_w2_long" "hisei1"  "1.migration_background"  "1.minority_group" "2.minority_group" "3.minority_group" "4.minority_group" "5.minority_group"


 coefplot  ///
 (matrix(X_ger[,1]), ci((2 3)) offset(1) msize(medium) label(Bivariate)  mlabcolor(gray%30) mfcolor(gray%50) mcolor(gray%50) ciopts(lc(gray%50)) if(@ll<0 & @ul>0) msymbol(O)) /// 
  (matrix(X_ger[,1]), ci((2 3)) offset(1) msize(medium) label(Bivariate) mlabcolor(red%30) mfcolor(red%50) mcolor(red%50) ciopts(lc(red%50)) if(@ll>0 | @ul<0) msymbol(O)) /// 
 (model1_ger_all_gender model1_ger_all_bmi model1_ger_all_ses  model1_ger_all_migr model1_ger_all_reg, label(Model 1) msize(medium)  mlabcolor(gray%30) mfcolor(gray%50) mcolor(gray%50) ciopts(lc(gray%50)) if(@ll<0 & @ul>0) msymbol(T) offset(0)) ///
(model1_ger_all_gender model1_ger_all_bmi model1_ger_all_ses  model1_ger_all_migr model1_ger_all_reg, label(Model 1) msize(medium) mlabcolor(red%30) mfcolor(red%50) mcolor(red%50) ciopts(lc(red%50)) if(@ll>0 | @ul<0) msymbol(T) offset(0)) ///
(model2_ger_all model2_ger_all_reg, label(Model 2) msize(medium)  mlabcolor(gray%30) mfcolor(gray%50) mcolor(gray%50) ciopts(lc(gray%50)) if(@ll<0 & @ul>0) msymbol(D) offset(-1)) ///
(model2_ger_all model2_ger_all_reg, label(Model 2) msize(medium)  mlabcolor(red%30) mfcolor(red%50) mcolor(red%50) ciopts(lc(red%50)) if(@ll>0 | @ul<0) msymbol(D) offset(-1))  ///
 || ///
(matrix(X_math[,1]), ci((2 3)) offset(1) msize(medium) label(Bivariate)  mlabcolor(gray%30) mfcolor(gray%50) mcolor(gray%50) ciopts(lc(gray%50)) if(@ll<0 & @ul>0) msymbol(O)) /// 
  (matrix(X_math[,1]), ci((2 3)) offset(1) msize(medium) label(Bivariate) mlabcolor(red%30) mfcolor(red%50) mcolor(red%50) ciopts(lc(red%50)) if(@ll>0 | @ul<0) msymbol(O)) /// 
(model1_math_all_gender model1_math_all_bmi model1_math_all_ses  model1_math_all_migr model1_math_all_reg, label(Model 1) msize(medium)  mlabcolor(gray%30) mfcolor(gray%50) mcolor(gray%50) ciopts(lc(gray%50)) if(@ll<0 & @ul>0) msymbol(T)) ///
(model1_math_all_gender model1_math_all_bmi model1_math_all_ses  model1_math_all_migr model1_math_all_reg, label(Model 1) msize(medium) mlabcolor(red%30) mfcolor(red%50) mcolor(red%50) ciopts(lc(red%50)) if(@ll>0 | @ul<0) msymbol(T)) ///
(model2_math_all model2_math_all_reg, label(Model 2) msize(medium)  mlabcolor(gray%30) mfcolor(gray%50) mcolor(gray%50) ciopts(lc(gray%50)) if(@ll<0 & @ul>0) msymbol(D)) ///
(model2_math_all model2_math_all_reg, label(Model 2) msize(medium)  mlabcolor(red%30) mfcolor(red%50) mcolor(red%50) ciopts(lc(red%50)) if(@ll>0 | @ul<0) msymbol(D))  ///
 || ///
(matrix(X_phy[,1]), ci((2 3)) offset(1) msize(medium) label(Bivariate)  mlabcolor(gray%30) mfcolor(gray%50) mcolor(gray%50) ciopts(lc(gray%50)) if(@ll<0 & @ul>0) msymbol(O)) /// 
  (matrix(X_phy[,1]), ci((2 3)) offset(1) msize(medium) label(Bivariate) mlabcolor(red%30) mfcolor(red%50) mcolor(red%50) ciopts(lc(red%50)) if(@ll>0 | @ul<0) msymbol(O)) /// 
 (model1_phy_all_gender model1_phy_all_bmi model1_phy_all_ses  model1_phy_all_migr model1_phy_all_reg, label(Model 1) msize(medium)  mlabcolor(gray%30) mfcolor(gray%50) mcolor(gray%50) ciopts(lc(gray%50)) if(@ll<0 & @ul>0) msymbol(T)) ///
(model1_phy_all_gender model1_phy_all_bmi model1_phy_all_ses  model1_phy_all_migr model1_phy_all_reg, label(Model 1) msize(medium) mlabcolor(red%30) mfcolor(red%50) mcolor(red%50) ciopts(lc(red%50)) if(@ll>0 | @ul<0) msymbol(T)) ///
(model2_phy_all model2_phy_all_reg, label(Model 2) msize(medium)  mlabcolor(gray%30) mfcolor(gray%50) mcolor(gray%50) ciopts(lc(gray%50)) if(@ll<0 & @ul>0) msymbol(D)) ///
(model2_phy_all model2_phy_all_reg, label(Model 2) msize(medium)  mlabcolor(red%30) mfcolor(red%50) mcolor(red%50) ciopts(lc(red%50)) if(@ll>0 | @ul<0) msymbol(D))  ///
 || ///
 (matrix(X_che[,1]), ci((2 3)) offset(1) msize(medium) label(Bivariate)  mlabcolor(gray%30) mfcolor(gray%50) mcolor(gray%50) ciopts(lc(gray%50)) if(@ll<0 & @ul>0) msymbol(O)) /// 
  (matrix(X_che[,1]), ci((2 3)) offset(1) msize(medium) label(Bivariate) mlabcolor(red%30) mfcolor(red%50) mcolor(red%50) ciopts(lc(red%50)) if(@ll>0 | @ul<0) msymbol(O)) ///  
 (model1_che_all_gender model1_che_all_bmi model1_che_all_ses  model1_che_all_migr model1_che_all_reg, label(Model 1) msize(medium)  mlabcolor(gray%30) mfcolor(gray%50) mcolor(gray%50) ciopts(lc(gray%50)) if(@ll<0 & @ul>0) msymbol(T)) ///
(model1_che_all_gender model1_che_all_bmi model1_che_all_ses  model1_che_all_migr model1_che_all_reg, label(Model 1) msize(medium) mlabcolor(red%30) mfcolor(red%50) mcolor(red%50) ciopts(lc(red%50)) if(@ll>0 | @ul<0) msymbol(T)) ///
(model2_che_all model2_che_all_reg, label(Model 2) msize(medium)  mlabcolor(gray%30) mfcolor(gray%50) mcolor(gray%50) ciopts(lc(gray%50)) if(@ll<0 & @ul>0) msymbol(D)) ///
(model2_che_all model2_che_all_reg, label(Model 2) msize(medium)  mlabcolor(red%30) mfcolor(red%50) mcolor(red%50) ciopts(lc(red%50)) if(@ll>0 | @ul<0) msymbol(D))  ///
 || ///
(matrix(X_bio[,1]), ci((2 3)) offset(1) msize(medium) label(Bivariate)  mlabcolor(gray%30) mfcolor(gray%50) mcolor(gray%50) ciopts(lc(gray%50)) if(@ll<0 & @ul>0) msymbol(O)) /// 
  (matrix(X_bio[,1]), ci((2 3)) offset(1) msize(medium) label(Bivariate) mlabcolor(red%30) mfcolor(red%50) mcolor(red%50) ciopts(lc(red%50)) if(@ll>0 | @ul<0) msymbol(O)) ///  
 (model1_bio_all_gender model1_bio_all_bmi model1_bio_all_ses  model1_bio_all_migr model1_bio_all_reg, label(Model 1) msize(medium)  mlabcolor(gray%30) mfcolor(gray%50) mcolor(gray%50) ciopts(lc(gray%50)) if(@ll<0 & @ul>0) msymbol(T)) ///
(model1_bio_all_gender model1_bio_all_bmi model1_bio_all_ses  model1_bio_all_migr model1_bio_all_reg, label(Model 1) msize(medium) mlabcolor(red%30) mfcolor(red%50) mcolor(red%50) ciopts(lc(red%50)) if(@ll>0 | @ul<0) msymbol(T)) ///
(model2_bio_all model2_bio_all_reg, label(Model 2) msize(medium)  mlabcolor(gray%30) mfcolor(gray%50) mcolor(gray%50) ciopts(lc(gray%50)) if(@ll<0 & @ul>0) msymbol(D)) ///
(model2_bio_all model2_bio_all_reg, label(Model 2) msize(medium)  mlabcolor(red%30) mfcolor(red%50) mcolor(red%50) ciopts(lc(red%50)) if(@ll>0 | @ul<0) msymbol(D))  ///
 , drop(_cons  test_math_w2 test_phy_w2 test_lang_w2 reasoning_class9 speed_perception_class9 1.school_type 2.school_type 3.school_type 4.school_type 5.school_type self_esteem_w1_std prosocial_beh_w2_std problematic_beh_w2_std scoff_sum_w2 health_statisf_w2_long ///
 1.repeated_class_w2_long neutroticism_sum_w1_long openness_sum_w1_long extraversion_sum_w1_long agreeableness_sum_w1_long conscientiousness_sum_w1_long hisei_drop 1.women_drop 1.bmi_classification_2_w2_long_d) ///
 coeflabels(1.women = "Girl" 1.bmi_classification_2_w2_long = "Overweight/obese" hisei = "SES (z)" hisei1 = "SES (d10 vs. d1)" 1.migration_background = "Minority" ,labsize(small)) order(1.women . .  1.bmi_classification_2_w2_long . . hisei1 hisei . 1.migration_background .  . 1.minority_group . . .  2.minority_group . . .  3.minority_group . . .  4.minority_group . . .  5.minority_group .) ///
 xline(0 ,lpattern(dash) lcolor(red%40)) scheme(s2mono)  ///
 legend(col(6)) bylabels("German" "Math" "Physics" "Chemistry" "Biology") legend(region(lwidth(none))) levels(95) ///
 groups(?.women = "{bf:Gender}"   ?.bmi_classification_2_w2_long = "{bf:BMI}"  ?.migration_background = `""{bf:Minority }" "{bf:status}""'  ?.minority_group    = "{bf:Minority group}" hisei? = "{bf:SES}") ///
 headings(1.women = "{it:Ref: Boy}"      1.bmi_classification_2_w2_long= "{it:Ref: Non-overweight/obese}"  1.migration_background = "{it:Ref: Majority}" ///
1.minority_group    = "{it:Ref: Majority}" , offset(-0.4) labsize(small)) /// 
xlabel(-0.6 (0.2) 0.6) xscale(range(-0.6 0.6)) horizontal byopts(r(1)) grid(within) plotregion(style(none)) bgcolor(white)
 
 
graph display, ysize(10) xsize(20)

 

gr_edit .style.editstyle boxstyle(shadestyle(color(white))) editcopy
gr_edit .plotregion1.subtitle[1].DragBy 3.4 0 editcopy
gr_edit .plotregion1.subtitle[2].DragBy 3.4 0 editcopy
gr_edit .plotregion1.subtitle[3].DragBy 3.4 0 editcopy
gr_edit .plotregion1.subtitle[4].DragBy 3.4 0 editcopy
gr_edit .plotregion1.subtitle[5].DragBy 3.4 0 editcopy

gr_edit .plotregion1.subtitle[1].style.editstyle fillcolor(none) linestyle(width(none)) editcopy

gr_edit .plotregion1.subtitle[1].style.editstyle drawbox(no) editcopy
gr_edit .plotregion1.subtitle[2].style.editstyle drawbox(no) editcopy
gr_edit .plotregion1.subtitle[3].style.editstyle drawbox(no) editcopy
gr_edit .plotregion1.subtitle[4].style.editstyle drawbox(no) editcopy
gr_edit .plotregion1.subtitle[5].style.editstyle drawbox(no) editcopy

gr_edit .style.editstyle boxstyle(linestyle(color(white))) editcopy
gr_edit .style.editstyle boxstyle(linestyle(width(none))) editcopy

gr_edit .plotregion1.xaxis1[1].title.style.editstyle margin(small) editcopy
gr_edit .plotregion1.xaxis1[1].title.draw_view.setstyle, style(yes)
gr_edit .plotregion1.xaxis1[1].title.text = {}
gr_edit .plotregion1.xaxis1[1].title.text.Arrpush Grade (z-stand.)

gr_edit .plotregion1.xaxis1[2].title.style.editstyle margin(small) editcopy
gr_edit .plotregion1.xaxis1[2].title.draw_view.setstyle, style(yes)
gr_edit .plotregion1.xaxis1[2].title.text = {}
gr_edit .plotregion1.xaxis1[2].title.text.Arrpush  Grade (z-stand.)

gr_edit .plotregion1.xaxis1[3].title.style.editstyle margin(small) editcopy
gr_edit .plotregion1.xaxis1[3].title.draw_view.setstyle, style(yes)
gr_edit .plotregion1.xaxis1[3].title.text = {}
gr_edit .plotregion1.xaxis1[3].title.text.Arrpush  Grade (z-stand.)

gr_edit .plotregion1.xaxis1[4].title.style.editstyle margin(small) editcopy
gr_edit .plotregion1.xaxis1[4].title.draw_view.setstyle, style(yes)
gr_edit .plotregion1.xaxis1[4].title.text = {}
gr_edit .plotregion1.xaxis1[4].title.text.Arrpush  Grade (z-stand.)

gr_edit .plotregion1.xaxis1[5].title.style.editstyle margin(small) editcopy
gr_edit .plotregion1.xaxis1[5].title.draw_view.setstyle, style(yes)
gr_edit .plotregion1.xaxis1[5].title.text = {}
gr_edit .plotregion1.xaxis1[5].title.text.Arrpush  Grade (z-stand.)


gr_edit .plotregion1.subtitle[1].style.editstyle size(large) editcopy
gr_edit .plotregion1.subtitle[2].style.editstyle size(large) editcopy
gr_edit .plotregion1.subtitle[3].style.editstyle size(large) editcopy
gr_edit .plotregion1.subtitle[4].style.editstyle size(large) editcopy
gr_edit .plotregion1.subtitle[5].style.editstyle size(large) editcopy


gr_edit .legend.plotregion1.key[2].draw_view.setstyle, style(no)
gr_edit .legend.plotregion1.label[2].draw_view.setstyle, style(no)
gr_edit .legend.plotregion1.label[2].fill_if_undrawn.setstyle, style(no)
gr_edit .legend.plotregion1.label[4].draw_view.setstyle, style(no)
gr_edit .legend.plotregion1.label[4].fill_if_undrawn.setstyle, style(no)
gr_edit .legend.plotregion1.key[4].draw_view.setstyle, style(no)
gr_edit .legend.plotregion1.label[6].draw_view.setstyle, style(no)
gr_edit .legend.plotregion1.label[6].fill_if_undrawn.setstyle, style(no)
gr_edit .legend.plotregion1.key[6].draw_view.setstyle, style(no)

gr_edit .legend.style.editstyle boxstyle(linestyle(color(white))) editcopy
gr_edit .legend.Edit, keepstyles


graph save "${GRAPH}\Figure_1.gph", replace
graph export "${GRAPH}\Figure_1.eps", as(eps) preview(on) replace
graph export "${GRAPH}\Figure_1.png", as(png)  replace width(2908) height(1454)
graph export "${GRAPH}\Figure_1.tif", as(tif)  replace


* Tables S2-S6 

* Table S2   
 esttab model1_ger_all_gender  model1_ger_all_bmi model1_ger_all_ses model1_ger_all_migr model1_ger_all_reg model2_ger_all model2_ger_all_reg   using "${TABLE}\Table_S2_GER.tex"    , ///
rename(test_math_w2   test_lang_w2, test_phy_w2   test_lang_w2, 1.women_drop 1.women, 1.bmi_classification_2_w2_long_d 1.bmi_classification_2_w2_long, hisei_drop hisei) drop(0.women 0.minority_group 0.migration_background 0.school_type 0.bmi_classification_2_w2_long) ///
 transform(ln*: exp(@) exp(@)) eqlabels("" "SD(school)" "SD(class)" "Sigma", none) ///
 varlabels( _cons  "Intercept"  1.women  "Girls" 1.bmi_classification_2_w2_long  "Overweight/obese" hisei  "SES (z)" test_math_w2  "Test score" test_lang_w2  "Test score" reasoning_class9  "Reasoning score"  speed_perception_class9  "Speed perception score" 1.repeated_class_w2_long  "Class retention"   self_esteem_w1_std  "Self esteem (z)" prosocial_beh_w2_std  "SDQ: Prosocial (z)" problematic_beh_w2_std "SDQ: Problems (z)" health_statisf_w2_long  "Health satisf. (z)"  neutroticism_sum_w1_long  "Neuroticism (z)" openness_sum_w1_long  "Openness (z)" extraversion_sum_w1_long   "Extraversion (z)" agreeableness_sum_w1_long  "Agreeableness (z)" conscientiousness_sum_w1_long  "Conscientiousness (z)" scoff_sum_w2  " SCOFF score"  1.school_type  "SmmB" 2.school_type  "Realschule"  3.school_type  "Gymnasium" 1.minority_group  "Turkey"  2.minority_group  "FSU"  3.minority_group  "NW+South E." 4.minority_group  "Central-East E." 5.minority_group  "Other"   ) varwidth(35) order(1.women 1.bmi_classification_2_w2_long hisei 1.migration_background 1.minority_group 2.minority_group 3.minority_group 4.minority_group 5.minority_group  test_lang_w2 reasoning_class9 speed_perception_class9 1.bmi_classification_2_w2_long  "Overweight/obese"  hisei_drop "SES (z)" ) ///
replace cells(b(star fmt(2)) ci(par fmt(2))) 


* Table S3 
 esttab model1_math_all_gender  model1_math_all_bmi model1_math_all_ses model1_math_all_migr model1_math_all_reg model2_math_all model2_math_all_reg   using "${TABLE}\Table_S3_MATH.tex"   , ///
rename(test_math_w2   test_lang_w2, test_phy_w2   test_lang_w2, 1.women_drop 1.women, 1.bmi_classification_2_w2_long_d 1.bmi_classification_2_w2_long, hisei_drop hisei) drop(0.women 0.minority_group 0.migration_background 0.school_type 0.bmi_classification_2_w2_long) ///
 transform(ln*: exp(@) exp(@)) eqlabels("" "SD(school)" "SD(class)" "Sigma", none) ///
 varlabels( _cons  "Intercept"  1.women  "Girls" 1.bmi_classification_2_w2_long  "Overweight/obese" hisei  "SES (z)" test_math_w2  "Test score" test_lang_w2  "Test score" reasoning_class9  "Reasoning score"  speed_perception_class9  "Speed perception score" 1.repeated_class_w2_long  "Class retention"   self_esteem_w1_std  "Self esteem (z)" prosocial_beh_w2_std  "SDQ: Prosocial (z)" problematic_beh_w2_std "SDQ: Problems (z)" health_statisf_w2_long  "Health satisf. (z)"  neutroticism_sum_w1_long  "Neuroticism (z)" openness_sum_w1_long  "Openness (z)" extraversion_sum_w1_long   "Extraversion (z)" agreeableness_sum_w1_long  "Agreeableness (z)" conscientiousness_sum_w1_long  "Conscientiousness (z)" scoff_sum_w2  " SCOFF score"  1.school_type  "SmmB" 2.school_type  "Realschule"  3.school_type  "Gymnasium" 1.minority_group  "Turkey"  2.minority_group  "FSU"  3.minority_group  "NW+South E." 4.minority_group  "Central-East E." 5.minority_group  "Other") varwidth(35) order(1.women 1.bmi_classification_2_w2_long hisei 1.migration_background 1.minority_group 2.minority_group 3.minority_group 4.minority_group 5.minority_group  test_lang_w2 reasoning_class9 speed_perception_class9  ) ///
replace cells(b(star fmt(2)) ci(par fmt(2))) 


* Table S4
 esttab model1_phy_all_gender  model1_phy_all_bmi model1_phy_all_ses model1_phy_all_migr model1_phy_all_reg model2_phy_all model2_phy_all_reg  using "${TABLE}\Table_S4_PHY.tex"    , ///
rename(test_math_w2   test_lang_w2, test_phy_w2   test_lang_w2, 1.women_drop 1.women, 1.bmi_classification_2_w2_long_d 1.bmi_classification_2_w2_long, hisei_drop hisei) drop(0.women 0.minority_group 0.migration_background 0.school_type 0.bmi_classification_2_w2_long) ///
 transform(ln*: exp(@) exp(@)) eqlabels("" "SD(school)" "SD(class)" "Sigma", none) ///
 varlabels( _cons  "Intercept"  1.women  "Girls" 1.bmi_classification_2_w2_long  "Overweight/obese" hisei  "SES (z)" test_math_w2  "Test score" test_lang_w2  "Test score" reasoning_class9  "Reasoning score"  speed_perception_class9  "Speed perception score" 1.repeated_class_w2_long  "Class retention"   self_esteem_w1_std  "Self esteem (z)" prosocial_beh_w2_std  "SDQ: Prosocial (z)" problematic_beh_w2_std "SDQ: Problems (z)" health_statisf_w2_long  "Health satisf. (z)"  neutroticism_sum_w1_long  "Neuroticism (z)" openness_sum_w1_long  "Openness (z)" extraversion_sum_w1_long   "Extraversion (z)" agreeableness_sum_w1_long  "Agreeableness (z)" conscientiousness_sum_w1_long  "Conscientiousness (z)" scoff_sum_w2  " SCOFF score"  1.school_type  "SmmB" 2.school_type  "Realschule"  3.school_type  "Gymnasium" 1.minority_group  "Turkey"  2.minority_group  "FSU"  3.minority_group  "NW+South E." 4.minority_group  "Central-East E." 5.minority_group  "Other") varwidth(35) order(1.women 1.bmi_classification_2_w2_long hisei 1.migration_background 1.minority_group 2.minority_group 3.minority_group 4.minority_group 5.minority_group  test_lang_w2 reasoning_class9 speed_perception_class9  ) ///
replace cells(b(star fmt(2)) ci(par fmt(2))) 

* Table S5
 esttab model1_che_all_gender  model1_che_all_bmi model1_che_all_ses model1_che_all_migr model1_che_all_reg model2_che_all model2_che_all_reg   using "${TABLE}\Table_S5_CHE.tex"   , ///
rename(test_math_w2   test_lang_w2, test_phy_w2   test_lang_w2, 1.women_drop 1.women, 1.bmi_classification_2_w2_long_d 1.bmi_classification_2_w2_long, hisei_drop hisei) drop(0.women 0.minority_group 0.migration_background 0.school_type 0.bmi_classification_2_w2_long ) ///
 transform(ln*: exp(@) exp(@)) eqlabels("" "SD(school)" "SD(class)" "Sigma", none) ///
 varlabels( _cons  "Intercept"  1.women  "Girls" 1.bmi_classification_2_w2_long  "Overweight/obese" hisei  "SES (z)" test_math_w2  "Test score" test_lang_w2  "Test score" reasoning_class9  "Reasoning score"  speed_perception_class9  "Speed perception score" 1.repeated_class_w2_long  "Class retention"   self_esteem_w1_std  "Self esteem (z)" prosocial_beh_w2_std  "SDQ: Prosocial (z)" problematic_beh_w2_std "SDQ: Problems (z)" health_statisf_w2_long  "Health satisf. (z)"  neutroticism_sum_w1_long  "Neuroticism (z)" openness_sum_w1_long  "Openness (z)" extraversion_sum_w1_long   "Extraversion (z)" agreeableness_sum_w1_long  "Agreeableness (z)" conscientiousness_sum_w1_long  "Conscientiousness (z)" scoff_sum_w2  " SCOFF score"  1.school_type  "SmmB" 2.school_type  "Realschule"  3.school_type  "Gymnasium" 1.minority_group  "Turkey"  2.minority_group  "FSU"  3.minority_group  "NW+South E." 4.minority_group  "Central-East E." 5.minority_group  "Other") varwidth(35) order(1.women 1.bmi_classification_2_w2_long hisei 1.migration_background 1.minority_group 2.minority_group 3.minority_group 4.minority_group 5.minority_group  test_lang_w2 reasoning_class9 speed_perception_class9  ) ///
replace cells(b(star fmt(2)) ci(par fmt(2))) 


* Table S6   
 esttab model1_bio_all_gender  model1_bio_all_bmi model1_bio_all_ses model1_bio_all_migr model1_bio_all_reg model2_bio_all model2_bio_all_reg   using "${TABLE}\Table_S6_BIO.tex"   , ///
rename(test_math_w2   test_lang_w2, test_phy_w2   test_lang_w2, 1.women_drop 1.women, 1.bmi_classification_2_w2_long_d 1.bmi_classification_2_w2_long, hisei_drop hisei) drop(0.women 0.minority_group 0.migration_background 0.school_type 0.bmi_classification_2_w2_long ) ///
 transform(ln*: exp(@) exp(@)) eqlabels("" "SD(school)" "SD(class)" "Sigma", none) ///
 varlabels( _cons  "Intercept"  1.women  "Girls" 1.bmi_classification_2_w2_long  "Overweight/obese" hisei  "SES (z)" test_math_w2  "Test score" test_lang_w2  "Test score" reasoning_class9  "Reasoning score"  speed_perception_class9  "Speed perception score" 1.repeated_class_w2_long  "Class retention"   self_esteem_w1_std  "Self esteem (z)" prosocial_beh_w2_std  "SDQ: Prosocial (z)" problematic_beh_w2_std "SDQ: Problems (z)" health_statisf_w2_long  "Health satisf. (z)"  neutroticism_sum_w1_long  "Neuroticism (z)" openness_sum_w1_long  "Openness (z)" extraversion_sum_w1_long   "Extraversion (z)" agreeableness_sum_w1_long  "Agreeableness (z)" conscientiousness_sum_w1_long  "Conscientiousness (z)" scoff_sum_w2  " SCOFF score"  1.school_type  "SmmB" 2.school_type  "Realschule"  3.school_type  "Gymnasium" 1.minority_group  "Turkey"  2.minority_group  "FSU"  3.minority_group  "NW+South E." 4.minority_group  "Central-East E." 5.minority_group  "Other") varwidth(35) order(1.women 1.bmi_classification_2_w2_long hisei 1.migration_background 1.minority_group 2.minority_group 3.minority_group 4.minority_group 5.minority_group  test_lang_w2 reasoning_class9 speed_perception_class9  ) ///
replace cells(b(star fmt(2)) ci(par fmt(2))) 


************************************************************************************************************************************************************************************************************************
********************************************************************************
***** Interactions - no interaction migration_background ***********************
********************************************************************************


* German 
* Model 1  
use  "${DATA}/NEPS_SC4_sample_w2_IMPUTED_lang.dta", clear  
mi convert flong

mi estimate, saving(miestfile, replace) esample(esample) post: mixed grade_lang_w2 i.migration_background test_lang_w2 reasoning_class9 speed_perception_class9  ///
i.school_type  i.bmi_classification_2_w2_long i.women c.hisei  [pweight =w_t2]  || ID_i: ,pw(w_i) || ID_cc:
est store model1_mar_ger 
est save "${DATA}/model1_mar_ger.ster" , replace 

mimrgns  using miestfile, esample(esample) at(women = (0 1) migration_background=(0 1) bmi_classification_2_w2_long =(0 1) c.hisei =(1 -1)) post  
est store model1_ger_margins_int 
est save "${DATA}/model1_ger_margins_int.ster" , replace 

mimrgns  using miestfile, esample(esample) at(women = (0 1) migration_background=(0 1) bmi_classification_2_w2_long =(0 1) c.hisei =(1 -1)) post   pwcompare
est store model1_ger_margins_int_C 
est save "${DATA}/model1_ger_margins_int_C.ster" , replace 

 
matrix estimate_ger_m1 = J(1,120,.)
matrix colname estimate_ger_m1 = Est
matrix estimate_ger_m1 = r(table_vs)["b",.]
 
 
matrix estimate_ger_CI_m1 = J(2,120,.)
matrix rowname estimate_ger_CI_m1 = ll95 ul95
 
 forvalues i =1/120 {
 	local value = r(table_vs)["ll", `i']
	matrix estimate_ger_CI_m1[1,`i'] = `value'
	 	local value = r(table_vs)["ul", `i']
	matrix estimate_ger_CI_m1[2,`i'] = `value'	
 }
 
preserve
clear 
svmat estimate_ger_m1 
mat list estimate_ger_m1 
save "${DATA}/estimate_ger_m1.dta", replace 
restore 


preserve
clear 
svmat estimate_ger_CI_m1 
mat list estimate_ger_CI_m1 
save "${DATA}/estimate_ger_CI_m1.dta", replace 
restore 
 
drop esample 
 
 
 
* Math 
* Model 1 
use  "${DATA}/NEPS_SC4_sample_w2_IMPUTED_math.dta", clear  
mi convert flong

mi estimate, saving(miestfile, replace) esample(esample) post: mixed grade_math_w2 i.migration_background test_math_w2 reasoning_class9 speed_perception_class9  ///
i.school_type  i.bmi_classification_2_w2_long i.women c.hisei   [pweight =w_t2] || ID_i: ,pw(w_i) || ID_cc:
est store model1_mar_math 
est save "${DATA}/model1_mar_math.ster" , replace 

mimrgns  using miestfile, esample(esample) at(women = (0 1) migration_background=(0 1) bmi_classification_2_w2_long =(0 1) c.hisei =(1 -1)) post  
est store model1_math_margins_int 
est save "${DATA}/model1_math_margins_int.ster" , replace 

mimrgns  using miestfile, esample(esample) at(women = (0 1) migration_background=(0 1) bmi_classification_2_w2_long =(0 1) c.hisei =(1 -1)) post   pwcompare
est store model1_math_margins_int_C  
est save "${DATA}/model1_math_margins_int_C.ster" , replace 


 matrix estimate_math_m1 = J(1,120,.)
 matrix colname estimate_math_m1 = Est
 matrix estimate_math_m1 = r(table_vs)["b",.]
 
 
 matrix estimate_math_CI_m1 = J(2,120,.)
 matrix rowname estimate_math_CI_m1 = ll95 ul95
 
 forvalues i =1/120 {
 	local value = r(table_vs)["ll", `i']
	matrix estimate_math_CI_m1[1,`i'] = `value'
	local value = r(table_vs)["ul", `i']
	matrix estimate_math_CI_m1[2,`i'] = `value'	
 }

 
preserve
clear 
svmat estimate_math_m1 
mat list estimate_math_m1 
save "${DATA}/estimate_math_m1.dta", replace 
restore 
 
preserve
clear 
svmat estimate_math_CI_m1 
mat list estimate_math_CI_m1 
save "${DATA}/estimate_math_CI_m1.dta", replace 
restore 
 
 drop esample 

 
 * phy 
 * Model 1 
  use  "${DATA}/NEPS_SC4_sample_w2_IMPUTED_phy.dta", clear 
mi convert flong 
 

 mi estimate, saving(miestfile, replace) esample(esample) post: mixed grade_phy_w2 i.migration_background test_phy_w2 reasoning_class9 speed_perception_class9  ///
i.school_type  i.bmi_classification_2_w2_long  i.women c.hisei   [pweight =w_t2] || ID_i: ,pw(w_i) || ID_cc: 
est store model1_mar_phy 
est save "${DATA}/model1_mar_phy.ster" , replace 

 mimrgns  using miestfile, esample(esample) at(women = (0 1) migration_background=(0 1) bmi_classification_2_w2_long =(0 1) c.hisei =(1 -1)) post  
 est store model1_phy_margins_int 
 est save "${DATA}/model1_phy_margins_int.ster" , replace 

 mimrgns  using miestfile, esample(esample) at(women = (0 1) migration_background=(0 1) bmi_classification_2_w2_long =(0 1) c.hisei =(1 -1)) post   pwcompare
 est store model1_phy_margins_int_C  
 est save "${DATA}/model1_phy_margins_int_C.ster" , replace 

 
matrix estimate_phy_m1 = J(1,120,.)
matrix colname estimate_phy_m1 = Est
matrix estimate_phy_m1 = r(table_vs)["b",.]
 
 
matrix estimate_phy_CI_m1 = J(2,120,.)
matrix rowname estimate_phy_CI_m1 = ll95 ul95
 
 forvalues i =1/120 {
 	local value = r(table_vs)["ll", `i']
	matrix estimate_phy_CI_m1[1,`i'] = `value'
	local value = r(table_vs)["ul", `i']
	matrix estimate_phy_CI_m1[2,`i'] = `value'	
 }
drop esample 


preserve
clear 
svmat estimate_phy_m1 
mat list estimate_phy_m1 
save "${DATA}/estimate_phy_m1.dta", replace 
restore 


preserve
clear 
svmat estimate_phy_CI_m1 
mat list estimate_phy_CI_m1 
save "${DATA}/estimate_phy_CI_m1.dta", replace 
restore 


 * che 
 * Model 1 
  use  "${DATA}/NEPS_SC4_sample_w2_IMPUTED_che.dta", clear 
mi convert flong 
 

 mi estimate, saving(miestfile, replace) esample(esample) post: mixed grade_che_w2 i.migration_background test_phy_w2 reasoning_class9 speed_perception_class9  ///
i.school_type  i.bmi_classification_2_w2_long  i.women c.hisei   [pweight =w_t2] || ID_i: ,pw(w_i) || ID_cc: 
est store model1_mar_che 
est save "${DATA}/model1_mar_che.ster" , replace 

 mimrgns  using miestfile, esample(esample) at(women = (0 1) migration_background=(0 1) bmi_classification_2_w2_long =(0 1) c.hisei =(1 -1)) post  
 est store model1_che_margins_int 
 est save "${DATA}/model1_che_margins_int.ster" , replace 

 mimrgns  using miestfile, esample(esample) at(women = (0 1) migration_background=(0 1) bmi_classification_2_w2_long =(0 1) c.hisei =(1 -1)) post  pwcompare
 est store model1_che_margins_int_C  
 est save "${DATA}/model1_che_margins_int_C.ster" , replace 

 
matrix estimate_che_m1 = J(1,120,.)
matrix colname estimate_che_m1 = Est
matrix estimate_che_m1 = r(table_vs)["b",.]
 
 
matrix estimate_che_CI_m1 = J(2,120,.)
matrix rowname estimate_che_CI_m1 = ll95 ul95
 
 forvalues i =1/120 {
 	local value = r(table_vs)["ll", `i']
	matrix estimate_che_CI_m1[1,`i'] = `value'
	local value = r(table_vs)["ul", `i']
	matrix estimate_che_CI_m1[2,`i'] = `value'	
 }
drop esample 


preserve
clear 
svmat estimate_che_m1 
mat list estimate_che_m1 
save "${DATA}/estimate_che_m1.dta", replace 
restore 


preserve
clear 
svmat estimate_che_CI_m1 
mat list estimate_che_CI_m1 
save "${DATA}/estimate_che_CI_m1.dta", replace 
restore 


* bio 
* Model 1 
  use  "${DATA}/NEPS_SC4_sample_w2_IMPUTED_bio.dta", clear 
mi convert flong 
 

 mi estimate, saving(miestfile, replace) esample(esample) post: mixed grade_bio_w2 i.migration_background test_phy_w2 reasoning_class9 speed_perception_class9  ///
i.school_type  i.bmi_classification_2_w2_long  i.women c.hisei   [pweight =w_t2] || ID_i: ,pw(w_i) || ID_cc: 
est store model1_mar_bio 
 est save "${DATA}/model1_mar_bio.ster" , replace 

 mimrgns  using miestfile, esample(esample) at(women = (0 1) migration_background=(0 1) bmi_classification_2_w2_long =(0 1) c.hisei =(1 -1)) post  
 est store model1_bio_margins_int 
  est save "${DATA}/model1_bio_margins_int.ster" , replace 

 mimrgns  using miestfile, esample(esample) at(women = (0 1) migration_background=(0 1) bmi_classification_2_w2_long =(0 1) c.hisei =(1 -1)) post   pwcompare
 est store model1_bio_margins_int_C  
  est save "${DATA}/model1_bio_margins_int_C.ster" , replace 

 
matrix estimate_bio_m1 = J(1,120,.)
matrix colname estimate_bio_m1 = Est
matrix estimate_bio_m1 = r(table_vs)["b",.]
 
 
matrix estimate_bio_CI_m1 = J(2,120,.)
matrix rowname estimate_bio_CI_m1 = ll95 ul95
 
 forvalues i =1/120 {
 	local value = r(table_vs)["ll", `i']
	matrix estimate_bio_CI_m1[1,`i'] = `value'
	local value = r(table_vs)["ul", `i']
	matrix estimate_bio_CI_m1[2,`i'] = `value'	
 }
drop esample 


preserve
clear 
svmat estimate_bio_m1 
mat list estimate_bio_m1 
save "${DATA}/estimate_bio_m1.dta", replace 
restore 


preserve
clear 
svmat estimate_bio_CI_m1 
mat list estimate_bio_CI_m1 
save "${DATA}/estimate_bio_CI_m1.dta", replace 
restore 


************************************************************************************************************************************************************************************************************************
********************************************************************************
***** Interactions - no interaction minority status  ***********************
********************************************************************************

* German 
* Model 1  
use  "${DATA}/NEPS_SC4_sample_w2_IMPUTED_lang.dta", clear  
mi convert flong

	
mi estimate, saving(miestfile, replace) esample(esample) post: mixed grade_lang_w2 i.minority_group  test_lang_w2 reasoning_class9 speed_perception_class9  ///
i.school_type  i.bmi_classification_2 i.women c.hisei     [pweight =w_t2]  || ID_i: ,pw(w_i) || ID_cc:
est store model1_mar_gerT 
 est save "${DATA}/model1_mar_gerT.ster" , replace 

mimrgns  using miestfile, esample(esample) at(women = (0 1) minority_group=(0 1) bmi_classification_2_w2_long =(0 1) c.hisei =(1 -1)) post  
est store model1_ger_margins_intT 
 est save "${DATA}/model1_ger_margins_intT.ster" , replace 

mimrgns  using miestfile, esample(esample) at(women = (0 1) minority_group=(0 1) bmi_classification_2_w2_long =(0 1) c.hisei =(1 -1)) post   pwcompare
est store model1_ger_margins_int_CT 
 est save "${DATA}/model1_ger_margins_int_CT.ster" , replace 

 
matrix estimate_ger_m1T = J(1,120,.)
matrix colname estimate_ger_m1T = Est
matrix estimate_ger_m1T = r(table_vs)["b",.]
 
 
matrix estimate_ger_CI_m1T = J(2,120,.)
matrix rowname estimate_ger_CI_m1T = ll95 ul95
 
 forvalues i =1/120 {
 	local value = r(table_vs)["ll", `i']
	matrix estimate_ger_CI_m1T[1,`i'] = `value'
	 	local value = r(table_vs)["ul", `i']
	matrix estimate_ger_CI_m1T[2,`i'] = `value'	
 }
 
preserve
clear 
svmat estimate_ger_m1T 
mat list estimate_ger_m1T 
save "${DATA}/estimate_ger_m1T.dta", replace 
restore  
 
preserve
clear 
svmat estimate_ger_CI_m1T 
mat list estimate_ger_CI_m1T 
save "${DATA}/estimate_ger_CI_m1T.dta", replace 
restore 
 
 

 
 
drop esample 
 
* Math 
* Model 1 
use  "${DATA}/NEPS_SC4_sample_w2_IMPUTED_math.dta", clear  
mi convert flong

mi estimate, saving(miestfile, replace) esample(esample) post: mixed grade_math_w2 i.minority_group test_math_w2 reasoning_class9 speed_perception_class9  ///
i.school_type  i.bmi_classification_2_w2_long i.women c.hisei   [pweight =w_t2] || ID_i: ,pw(w_i) || ID_cc:
est store model1_mar_mathT 
 est save "${DATA}/model1_mar_mathT.ster" , replace 

mimrgns  using miestfile, esample(esample) at(women = (0 1) minority_group=(0 1) bmi_classification_2_w2_long =(0 1) c.hisei =(1 -1)) post  
est store model1_math_margins_intT 
 est save "${DATA}/model1_math_margins_intT.ster" , replace 

mimrgns  using miestfile, esample(esample) at(women = (0 1) minority_group=(0 1) bmi_classification_2_w2_long =(0 1) c.hisei =(1 -1)) post   pwcompare
est store model1_math_margins_int_CT  
 est save "${DATA}/model1_math_margins_int_CT.ster" , replace 


 matrix estimate_math_m1T = J(1,120,.)
 matrix colname estimate_math_m1T = Est
 matrix estimate_math_m1T = r(table_vs)["b",.]
 
 
 matrix estimate_math_CI_m1T = J(2,120,.)
 matrix rowname estimate_math_CI_m1T = ll95 ul95
 
 forvalues i =1/120 {
 	local value = r(table_vs)["ll", `i']
	matrix estimate_math_CI_m1T[1,`i'] = `value'
	local value = r(table_vs)["ul", `i']
	matrix estimate_math_CI_m1T[2,`i'] = `value'	
 }
 
 
 preserve
clear 
svmat estimate_math_m1T 
mat list estimate_math_m1T 
save "${DATA}/estimate_math_m1T.dta", replace 
restore  
 
preserve
clear 
svmat estimate_math_CI_m1T 
mat list estimate_math_CI_m1T 
save "${DATA}/estimate_math_CI_m1T.dta", replace 
restore 

 drop esample 

 * phy 
 * Model 1 
  use  "${DATA}/NEPS_SC4_sample_w2_IMPUTED_phy.dta", clear 
mi convert flong 
 

 mi estimate, saving(miestfile, replace) esample(esample) post: mixed grade_phy_w2 i.minority_group test_phy_w2 reasoning_class9 speed_perception_class9  ///
i.school_type  i.bmi_classification_2_w2_long  i.women c.hisei   [pweight =w_t2] || ID_i: ,pw(w_i) || ID_cc: 
est store model1_mar_phyT 
 est save "${DATA}/model1_mar_phyT.ster" , replace 

 mimrgns  using miestfile, esample(esample) at(women = (0 1) minority_group=(0 1) bmi_classification_2_w2_long =(0 1) c.hisei =(1 -1)) post  
 est store model1_phy_margins_intT 
  est save "${DATA}/model1_phy_margins_intT.ster" , replace 

 mimrgns  using miestfile, esample(esample) at(women = (0 1) minority_group=(0 1) bmi_classification_2_w2_long =(0 1) c.hisei =(1 -1)) post   pwcompare
 est store model1_phy_margins_int_CT 
  est save "${DATA}/model1_phy_margins_int_CT.ster" , replace 

 
matrix estimate_phy_m1T = J(1,120,.)
matrix colname estimate_phy_m1T = Est
matrix estimate_phy_m1T = r(table_vs)["b",.]
 
 
matrix estimate_phy_CI_m1T = J(2,120,.)
matrix rowname estimate_phy_CI_m1T = ll95 ul95
 
 forvalues i =1/120 {
 	local value = r(table_vs)["ll", `i']
	matrix estimate_phy_CI_m1T[1,`i'] = `value'
	local value = r(table_vs)["ul", `i']
	matrix estimate_phy_CI_m1T[2,`i'] = `value'	
 }
 
 
preserve
clear 
svmat estimate_phy_m1T 
mat list estimate_phy_m1T 
save "${DATA}/estimate_phy_m1T.dta", replace 
restore  
 
preserve
clear 
svmat estimate_phy_CI_m1T 
mat list estimate_phy_CI_m1T 
save "${DATA}/estimate_phy_CI_m1T.dta", replace 
restore  
 
drop esample 

 * che 
 * Model 1 
  use  "${DATA}/NEPS_SC4_sample_w2_IMPUTED_che.dta", clear 
mi convert flong 
 

 mi estimate, saving(miestfile, replace) esample(esample) post: mixed grade_che_w2 i.minority_group test_phy_w2 reasoning_class9 speed_perception_class9  ///
i.school_type  i.bmi_classification_2_w2_long  i.women c.hisei   [pweight =w_t2] || ID_i: ,pw(w_i) || ID_cc: 
est store model1_mar_cheT 
 est save "${DATA}/model1_mar_cheT.ster" , replace 

 mimrgns  using miestfile, esample(esample) at(women = (0 1) minority_group=(0 1) bmi_classification_2_w2_long =(0 1) c.hisei =(1 -1)) post  
 est store model1_che_margins_intT 
  est save "${DATA}/model1_che_margins_intT.ster" , replace 

 mimrgns  using miestfile, esample(esample) at(women = (0 1) minority_group=(0 1) bmi_classification_2_w2_long =(0 1) c.hisei =(1 -1)) post   pwcompare
 est store model1_che_margins_int_CT 
  est save "${DATA}/model1_che_margins_int_CT.ster" , replace 

 
matrix estimate_che_m1T = J(1,120,.)
matrix colname estimate_che_m1T = Est
matrix estimate_che_m1T = r(table_vs)["b",.]
 
 
matrix estimate_che_CI_m1T = J(2,120,.)
matrix rowname estimate_che_CI_m1T = ll95 ul95
 
 forvalues i =1/120 {
 	local value = r(table_vs)["ll", `i']
	matrix estimate_che_CI_m1T[1,`i'] = `value'
	local value = r(table_vs)["ul", `i']
	matrix estimate_che_CI_m1T[2,`i'] = `value'	
 }
 
 
preserve
clear 
svmat estimate_che_m1T 
mat list estimate_che_m1T 
save "${DATA}/estimate_che_m1T.dta", replace 
restore  
 
preserve
clear 
svmat estimate_che_CI_m1T 
mat list estimate_che_CI_m1T 
save "${DATA}/estimate_che_CI_m1T.dta", replace 
restore  
 
 
drop esample 

 * bio 
 * Model 1 
  use  "${DATA}/NEPS_SC4_sample_w2_IMPUTED_bio.dta", clear 
mi convert flong 
 

 mi estimate, saving(miestfile, replace) esample(esample) post: mixed grade_bio_w2 i.minority_group test_phy_w2 reasoning_class9 speed_perception_class9  ///
i.school_type  i.bmi_classification_2_w2_long  i.women c.hisei   [pweight =w_t2] || ID_i: ,pw(w_i) || ID_cc: 
est store model1_mar_bioT 
 est save "${DATA}/model1_mar_bioT.ster" , replace 

 mimrgns  using miestfile, esample(esample) at(women = (0 1) minority_group=(0 1) bmi_classification_2_w2_long =(0 1) c.hisei =(1 -1)) post  
 est store model1_bio_margins_intT 
  est save "${DATA}/model1_bio_margins_intT.ster" , replace 

 mimrgns  using miestfile, esample(esample) at(women = (0 1) minority_group=(0 1) bmi_classification_2_w2_long =(0 1) c.hisei =(1 -1)) post   pwcompare
 est store model1_bio_margins_int_CT  
  est save "${DATA}/model1_bio_margins_int_CT.ster" , replace 

 
matrix estimate_bio_m1T = J(1,120,.)
matrix colname estimate_bio_m1T = Est
matrix estimate_bio_m1T = r(table_vs)["b",.]
 
 
matrix estimate_bio_CI_m1T = J(2,120,.)
matrix rowname estimate_bio_CI_m1T = ll95 ul95
 
 forvalues i =1/120 {
 	local value = r(table_vs)["ll", `i']
	matrix estimate_bio_CI_m1T[1,`i'] = `value'
	local value = r(table_vs)["ul", `i']
	matrix estimate_bio_CI_m1T[2,`i'] = `value'	
 }
 
 
 
preserve
clear 
svmat estimate_bio_m1T 
mat list estimate_bio_m1T 
save "${DATA}/estimate_bio_m1T.dta", replace 
restore  
 
preserve
clear 
svmat estimate_bio_CI_m1T 
mat list estimate_bio_CI_m1T 
save "${DATA}/estimate_bio_CI_m1T.dta", replace 
restore  
 
 
drop esample 


************************************************************************************************************************************************************************************************************************
********************************************************************************
***** Interactions - All 2 way interactions migration_background ***********************
********************************************************************************


* German 
* Model 1  
use  "${DATA}/NEPS_SC4_sample_w2_IMPUTED_lang.dta", clear  
mi convert flong

mi estimate, saving(miestfile, replace) esample(esample) post: mixed grade_lang_w2 i.migration_background test_lang_w2 reasoning_class9 speed_perception_class9  ///
i.school_type  i.bmi_classification_2_w2_long i.women c.hisei i.migration_background#i.bmi_classification_2_w2_long i.migration_background#i.women i.migration_background#c.hisei i.bmi_classification_2_w2_long#i.women  i.bmi_classification_2_w2_long#c.hisei  i.women#c.hisei   [pweight =w_t2]  || ID_i: ,pw(w_i) || ID_cc:
est store model1_mar_ger2 
est save "${DATA}/model1_mar_ger2.ster" , replace 

mimrgns  using miestfile, esample(esample) at(women = (0 1) migration_background=(0 1) bmi_classification_2_w2_long =(0 1) c.hisei =(1 -1)) post  
est store model1_ger_margins_int2 
est save "${DATA}/model1_ger_margins_int2.ster" , replace 

mimrgns  using miestfile, esample(esample) at(women = (0 1) migration_background=(0 1) bmi_classification_2_w2_long =(0 1) c.hisei =(1 -1)) post   pwcompare
est store model1_ger_margins_int_C2 
est save "${DATA}/model1_ger_margins_intC2.ster" , replace 

 
matrix estimate_ger_m12 = J(1,120,.)
matrix colname estimate_ger_m12 = Est
matrix estimate_ger_m12 = r(table_vs)["b",.]
 
 
matrix estimate_ger_CI_m12 = J(2,120,.)
matrix rowname estimate_ger_CI_m12 = ll95 ul95
 
 forvalues i =1/120 {
 	local value = r(table_vs)["ll", `i']
	matrix estimate_ger_CI_m12[1,`i'] = `value'
	 	local value = r(table_vs)["ul", `i']
	matrix estimate_ger_CI_m12[2,`i'] = `value'	
 }
 
preserve
clear 
svmat estimate_ger_m12 
mat list estimate_ger_m12 
save "${DATA}/estimate_ger_m12.dta", replace 
restore 


preserve
clear 
svmat estimate_ger_CI_m12 
mat list estimate_ger_CI_m12 
save "${DATA}/estimate_ger_CI_m12.dta", replace 
restore 
 
drop esample 
 
* Math 
* Model 1 
use  "${DATA}/NEPS_SC4_sample_w2_IMPUTED_math.dta", clear  
mi convert flong

mi estimate, saving(miestfile, replace) esample(esample) post: mixed grade_math_w2 i.migration_background test_math_w2 reasoning_class9 speed_perception_class9  ///
i.school_type  i.bmi_classification_2_w2_long i.women c.hisei i.migration_background#i.bmi_classification_2_w2_long i.migration_background#i.women i.migration_background#c.hisei i.bmi_classification_2_w2_long#i.women  i.bmi_classification_2_w2_long#c.hisei  i.women#c.hisei    [pweight =w_t2] || ID_i: ,pw(w_i) || ID_cc:
est store model1_mar_math2 
est save "${DATA}/model1_mar_math2.ster" , replace 

mimrgns  using miestfile, esample(esample) at(women = (0 1) migration_background=(0 1) bmi_classification_2_w2_long =(0 1) c.hisei =(1 -1)) post  
est store model1_math_margins_int2 
est save "${DATA}/model1_math_margins_int2.ster" , replace 

mimrgns  using miestfile, esample(esample) at(women = (0 1) migration_background=(0 1) bmi_classification_2_w2_long =(0 1) c.hisei =(1 -1)) post   pwcompare
est store model1_math_margins_int_C2  
est save "${DATA}/model1_math_margins_int_C2.ster" , replace 


 matrix estimate_math_m12 = J(1,120,.)
 matrix colname estimate_math_m12 = Est
 matrix estimate_math_m12 = r(table_vs)["b",.]
 
 
 matrix estimate_math_CI_m12 = J(2,120,.)
 matrix rowname estimate_math_CI_m12 = ll95 ul95
 
 forvalues i =1/120 {
 	local value = r(table_vs)["ll", `i']
	matrix estimate_math_CI_m12[1,`i'] = `value'
	local value = r(table_vs)["ul", `i']
	matrix estimate_math_CI_m12[2,`i'] = `value'	
 }

 
preserve
clear 
svmat estimate_math_m12 
mat list estimate_math_m12 
save "${DATA}/estimate_math_m12.dta", replace 
restore 
 
preserve
clear 
svmat estimate_math_CI_m12 
mat list estimate_math_CI_m12 
save "${DATA}/estimate_math_CI_m12.dta", replace 
restore 
 
 drop esample 

 
 * phy 
 * Model 1 
  use  "${DATA}/NEPS_SC4_sample_w2_IMPUTED_phy.dta", clear 
mi convert flong 
 

 mi estimate, saving(miestfile, replace) esample(esample) post: mixed grade_phy_w2 i.migration_background test_phy_w2 reasoning_class9 speed_perception_class9  ///
i.school_type  i.bmi_classification_2_w2_long  i.women c.hisei i.migration_background#i.bmi_classification_2_w2_long i.migration_background#i.women i.migration_background#c.hisei i.bmi_classification_2_w2_long#i.women  i.bmi_classification_2_w2_long#c.hisei  i.women#c.hisei    [pweight =w_t2] || ID_i: ,pw(w_i) || ID_cc: 
est store model1_mar_phy2 
est save "${DATA}/model1_mar_phy2.ster" , replace 

 mimrgns  using miestfile, esample(esample) at(women = (0 1) migration_background=(0 1) bmi_classification_2_w2_long =(0 1) c.hisei =(1 -1)) post  
 est store model1_phy_margins_int2 
 est save "${DATA}/model1_phy_margins_int2.ster" , replace 

 mimrgns  using miestfile, esample(esample) at(women = (0 1) migration_background=(0 1) bmi_classification_2_w2_long =(0 1) c.hisei =(1 -1)) post   pwcompare
 est store model1_phy_margins_int_C2  
 est save "${DATA}/model1_phy_margins_int_C2.ster" , replace 

 
matrix estimate_phy_m12 = J(1,120,.)
matrix colname estimate_phy_m12 = Est
matrix estimate_phy_m12 = r(table_vs)["b",.]
 
 
matrix estimate_phy_CI_m12 = J(2,120,.)
matrix rowname estimate_phy_CI_m12 = ll95 ul95
 
 forvalues i =1/120 {
 	local value = r(table_vs)["ll", `i']
	matrix estimate_phy_CI_m12[1,`i'] = `value'
	local value = r(table_vs)["ul", `i']
	matrix estimate_phy_CI_m12[2,`i'] = `value'	
 }
drop esample 


preserve
clear 
svmat estimate_phy_m12 
mat list estimate_phy_m12 
save "${DATA}/estimate_phy_m12.dta", replace 
restore 


preserve
clear 
svmat estimate_phy_CI_m12 
mat list estimate_phy_CI_m12 
save "${DATA}/estimate_phy_CI_m12.dta", replace 
restore 


 * che 
 * Model 1 
  use  "${DATA}/NEPS_SC4_sample_w2_IMPUTED_che.dta", clear 
mi convert flong 
 

 mi estimate, saving(miestfile, replace) esample(esample) post: mixed grade_che_w2 i.migration_background test_phy_w2 reasoning_class9 speed_perception_class9  ///
i.school_type  i.bmi_classification_2_w2_long  i.women c.hisei i.migration_background#i.bmi_classification_2_w2_long i.migration_background#i.women i.migration_background#c.hisei i.bmi_classification_2_w2_long#i.women  i.bmi_classification_2_w2_long#c.hisei  i.women#c.hisei    [pweight =w_t2] || ID_i: ,pw(w_i) || ID_cc: 
est store model1_mar_che2 
est save "${DATA}/model1_mar_che2.ster" , replace 

 mimrgns  using miestfile, esample(esample) at(women = (0 1) migration_background=(0 1) bmi_classification_2_w2_long =(0 1) c.hisei =(1 -1)) post  
 est store model1_che_margins_int2 
 est save "${DATA}/model1_che_margins_int2.ster" , replace 

 mimrgns  using miestfile, esample(esample) at(women = (0 1) migration_background=(0 1) bmi_classification_2_w2_long =(0 1) c.hisei =(1 -1)) post  pwcompare
 est store model1_che_margins_int_C2  
 est save "${DATA}/model1_che_margins_int_C2.ster" , replace 

 
matrix estimate_che_m12 = J(1,120,.)
matrix colname estimate_che_m12 = Est
matrix estimate_che_m12 = r(table_vs)["b",.]
 
 
matrix estimate_che_CI_m12 = J(2,120,.)
matrix rowname estimate_che_CI_m12 = ll95 ul95
 
 forvalues i =1/120 {
 	local value = r(table_vs)["ll", `i']
	matrix estimate_che_CI_m12[1,`i'] = `value'
	local value = r(table_vs)["ul", `i']
	matrix estimate_che_CI_m12[2,`i'] = `value'	
 }
drop esample 


preserve
clear 
svmat estimate_che_m12 
mat list estimate_che_m12 
save "${DATA}/estimate_che_m12.dta", replace 
restore 


preserve
clear 
svmat estimate_che_CI_m12 
mat list estimate_che_CI_m12 
save "${DATA}/estimate_che_CI_m12.dta", replace 
restore 


* bio 
* Model 1 
  use  "${DATA}/NEPS_SC4_sample_w2_IMPUTED_bio.dta", clear 
mi convert flong 
 

 mi estimate, saving(miestfile, replace) esample(esample) post: mixed grade_bio_w2 i.migration_background test_phy_w2 reasoning_class9 speed_perception_class9  ///
i.school_type  i.bmi_classification_2_w2_long  i.women c.hisei i.migration_background#i.bmi_classification_2_w2_long i.migration_background#i.women i.migration_background#c.hisei i.bmi_classification_2_w2_long#i.women  i.bmi_classification_2_w2_long#c.hisei  i.women#c.hisei   [pweight =w_t2] || ID_i: ,pw(w_i) || ID_cc: 
est store model1_mar_bio2 
 est save "${DATA}/model1_mar_bio2.ster" , replace 

 mimrgns  using miestfile, esample(esample) at(women = (0 1) migration_background=(0 1) bmi_classification_2_w2_long =(0 1) c.hisei =(1 -1)) post  
 est store model1_bio_margins_int2 
  est save "${DATA}/model1_bio_margins_int2.ster" , replace 

 mimrgns  using miestfile, esample(esample) at(women = (0 1) migration_background=(0 1) bmi_classification_2_w2_long =(0 1) c.hisei =(1 -1)) post   pwcompare
 est store model1_bio_margins_int_C2  
  est save "${DATA}/model1_bio_margins_int_C2.ster" , replace 

 
matrix estimate_bio_m12 = J(1,120,.)
matrix colname estimate_bio_m12 = Est
matrix estimate_bio_m12 = r(table_vs)["b",.]
 
 
matrix estimate_bio_CI_m12 = J(2,120,.)
matrix rowname estimate_bio_CI_m12 = ll95 ul95
 
 forvalues i =1/120 {
 	local value = r(table_vs)["ll", `i']
	matrix estimate_bio_CI_m12[1,`i'] = `value'
	local value = r(table_vs)["ul", `i']
	matrix estimate_bio_CI_m12[2,`i'] = `value'	
 }
drop esample 


preserve
clear 
svmat estimate_bio_m12 
mat list estimate_bio_m12 
save "${DATA}/estimate_bio_m12.dta", replace 
restore 


preserve
clear 
svmat estimate_bio_CI_m12 
mat list estimate_bio_CI_m12 
save "${DATA}/estimate_bio_CI_m12.dta", replace 
restore 


************************************************************************************************************************************************************************************************************************
********************************************************************************
***** Interactions - All 2 way interactions minority status  ***********************
********************************************************************************

* German 
* Model 1  
use  "${DATA}/NEPS_SC4_sample_w2_IMPUTED_lang.dta", clear  
mi convert flong

	
mi estimate, saving(miestfile, replace) esample(esample) post: mixed grade_lang_w2 i.minority_group  test_lang_w2 reasoning_class9 speed_perception_class9  ///
i.school_type  i.bmi_classification_2 i.women c.hisei i.minority_group#i.bmi_classification_2_w2_long i.minority_group#i.women i.minority_group#c.hisei i.bmi_classification_2_w2_long#i.women  i.bmi_classification_2_w2_long#c.hisei  i.women#c.hisei     [pweight =w_t2]  || ID_i: ,pw(w_i) || ID_cc:
est store model1_mar_gerT2 
 est save "${DATA}/model1_mar_gerT2.ster" , replace 

mimrgns  using miestfile, esample(esample) at(women = (0 1) minority_group=(0 1) bmi_classification_2_w2_long =(0 1) c.hisei =(1 -1)) post  
est store model1_ger_margins_intT2 
 est save "${DATA}/model1_ger_margins_intT2.ster" , replace 

mimrgns  using miestfile, esample(esample) at(women = (0 1) minority_group=(0 1) bmi_classification_2_w2_long =(0 1) c.hisei =(1 -1)) post   pwcompare
est store model1_ger_margins_int_CT2 
 est save "${DATA}/model1_ger_margins_int_CT2.ster" , replace 

 
matrix estimate_ger_m1T2 = J(1,120,.)
matrix colname estimate_ger_m1T2 = Est
matrix estimate_ger_m1T2 = r(table_vs)["b",.]
 
 
matrix estimate_ger_CI_m1T2 = J(2,120,.)
matrix rowname estimate_ger_CI_m1T2 = ll95 ul95
 
 forvalues i =1/120 {
 	local value = r(table_vs)["ll", `i']
	matrix estimate_ger_CI_m1T2[1,`i'] = `value'
	 	local value = r(table_vs)["ul", `i']
	matrix estimate_ger_CI_m1T2[2,`i'] = `value'	
 }
 
preserve
clear 
svmat estimate_ger_m1T2 
mat list estimate_ger_m1T2 
save "${DATA}/estimate_ger_m1T2.dta", replace 
restore  
 
preserve
clear 
svmat estimate_ger_CI_m1T2 
mat list estimate_ger_CI_m1T2 
save "${DATA}/estimate_ger_CI_m1T2.dta", replace 
restore 
 
 
drop esample 
 
* Math 
* Model 1 
use  "${DATA}/NEPS_SC4_sample_w2_IMPUTED_math.dta", clear  
mi convert flong

mi estimate, saving(miestfile, replace) esample(esample) post: mixed grade_math_w2 i.minority_group test_math_w2 reasoning_class9 speed_perception_class9  ///
i.school_type  i.bmi_classification_2_w2_long i.women c.hisei i.minority_group#i.bmi_classification_2_w2_long i.minority_group#i.women i.minority_group#c.hisei i.bmi_classification_2_w2_long#i.women  i.bmi_classification_2_w2_long#c.hisei  i.women#c.hisei    [pweight =w_t2] || ID_i: ,pw(w_i) || ID_cc:
est store model1_mar_mathT2 
 est save "${DATA}/model1_mar_mathT2.ster" , replace 

mimrgns  using miestfile, esample(esample) at(women = (0 1) minority_group=(0 1) bmi_classification_2_w2_long =(0 1) c.hisei =(1 -1)) post  
est store model1_math_margins_intT2 
 est save "${DATA}/model1_math_margins_intT2.ster" , replace 

mimrgns  using miestfile, esample(esample) at(women = (0 1) minority_group=(0 1) bmi_classification_2_w2_long =(0 1) c.hisei =(1 -1)) post   pwcompare
est store model1_math_margins_int_CT2  
 est save "${DATA}/model1_math_margins_int_CT2.ster" , replace 


 matrix estimate_math_m1T2 = J(1,120,.)
 matrix colname estimate_math_m1T2 = Est
 matrix estimate_math_m1T2 = r(table_vs)["b",.]
 
 
 matrix estimate_math_CI_m1T2 = J(2,120,.)
 matrix rowname estimate_math_CI_m1T2 = ll95 ul95
 
 forvalues i =1/120 {
 	local value = r(table_vs)["ll", `i']
	matrix estimate_math_CI_m1T2[1,`i'] = `value'
	local value = r(table_vs)["ul", `i']
	matrix estimate_math_CI_m1T2[2,`i'] = `value'	
 }
 
 
 preserve
clear 
svmat estimate_math_m1T2 
mat list estimate_math_m1T2 
save "${DATA}/estimate_math_m1T2.dta", replace 
restore  
 
preserve
clear 
svmat estimate_math_CI_m1T2 
mat list estimate_math_CI_m1T2 
save "${DATA}/estimate_math_CI_m1T2.dta", replace 
restore 

 drop esample 

 * phy 
 * Model 1 
  use  "${DATA}/NEPS_SC4_sample_w2_IMPUTED_phy.dta", clear 
mi convert flong 
 

 mi estimate, saving(miestfile, replace) esample(esample) post: mixed grade_phy_w2 i.minority_group test_phy_w2 reasoning_class9 speed_perception_class9  ///
i.school_type  i.bmi_classification_2_w2_long  i.women c.hisei i.minority_group#i.bmi_classification_2_w2_long i.minority_group#i.women i.minority_group#c.hisei i.bmi_classification_2_w2_long#i.women  i.bmi_classification_2_w2_long#c.hisei  i.women#c.hisei    [pweight =w_t2] || ID_i: ,pw(w_i) || ID_cc: 
est store model1_mar_phyT2 
 est save "${DATA}/model1_mar_phyT2.ster" , replace 

 mimrgns  using miestfile, esample(esample) at(women = (0 1) minority_group=(0 1) bmi_classification_2_w2_long =(0 1) c.hisei =(1 -1)) post  
 est store model1_phy_margins_intT2 
  est save "${DATA}/model1_phy_margins_intT2.ster" , replace 

 mimrgns  using miestfile, esample(esample) at(women = (0 1) minority_group=(0 1) bmi_classification_2_w2_long =(0 1) c.hisei =(1 -1)) post   pwcompare
 est store model1_phy_margins_int_CT2 
  est save "${DATA}/model1_phy_margins_int_CT2.ster" , replace 

 
matrix estimate_phy_m1T2 = J(1,120,.)
matrix colname estimate_phy_m1T2 = Est
matrix estimate_phy_m1T2 = r(table_vs)["b",.]
 
 
matrix estimate_phy_CI_m1T2 = J(2,120,.)
matrix rowname estimate_phy_CI_m1T2 = ll95 ul95
 
 forvalues i =1/120 {
 	local value = r(table_vs)["ll", `i']
	matrix estimate_phy_CI_m1T2[1,`i'] = `value'
	local value = r(table_vs)["ul", `i']
	matrix estimate_phy_CI_m1T2[2,`i'] = `value'	
 }
 
 
preserve
clear 
svmat estimate_phy_m1T2 
mat list estimate_phy_m1T2 
save "${DATA}/estimate_phy_m1T2.dta", replace 
restore  
 
preserve
clear 
svmat estimate_phy_CI_m1T2 
mat list estimate_phy_CI_m1T2 
save "${DATA}/estimate_phy_CI_m1T2.dta", replace 
restore  
 
drop esample 

 * che 
 * Model 1 
  use  "${DATA}/NEPS_SC4_sample_w2_IMPUTED_che.dta", clear 
mi convert flong 
 

 mi estimate, saving(miestfile, replace) esample(esample) post: mixed grade_che_w2 i.minority_group test_phy_w2 reasoning_class9 speed_perception_class9  ///
i.school_type  i.bmi_classification_2_w2_long  i.women c.hisei i.minority_group#i.bmi_classification_2_w2_long i.minority_group#i.women i.minority_group#c.hisei i.bmi_classification_2_w2_long#i.women  i.bmi_classification_2_w2_long#c.hisei  i.women#c.hisei    [pweight =w_t2] || ID_i: ,pw(w_i) || ID_cc: 
est store model1_mar_cheT2 
 est save "${DATA}/model1_mar_cheT2.ster" , replace 

 mimrgns  using miestfile, esample(esample) at(women = (0 1) minority_group=(0 1) bmi_classification_2_w2_long =(0 1) c.hisei =(1 -1)) post  
 est store model1_che_margins_intT2 
  est save "${DATA}/model1_che_margins_intT2.ster" , replace 

 mimrgns  using miestfile, esample(esample) at(women = (0 1) minority_group=(0 1) bmi_classification_2_w2_long =(0 1) c.hisei =(1 -1)) post   pwcompare
 est store model1_che_margins_int_CT2 
  est save "${DATA}/model1_che_margins_int_CT2.ster" , replace 

 
matrix estimate_che_m1T2 = J(1,120,.)
matrix colname estimate_che_m1T2 = Est
matrix estimate_che_m1T2 = r(table_vs)["b",.]
 
 
matrix estimate_che_CI_m1T2 = J(2,120,.)
matrix rowname estimate_che_CI_m1T2 = ll95 ul95
 
 forvalues i =1/120 {
 	local value = r(table_vs)["ll", `i']
	matrix estimate_che_CI_m1T2[1,`i'] = `value'
	local value = r(table_vs)["ul", `i']
	matrix estimate_che_CI_m1T2[2,`i'] = `value'	
 }
 
 
preserve
clear 
svmat estimate_che_m1T2 
mat list estimate_che_m1T2 
save "${DATA}/estimate_che_m1T2.dta", replace 
restore  
 
preserve
clear 
svmat estimate_che_CI_m1T2 
mat list estimate_che_CI_m1T2 
save "${DATA}/estimate_che_CI_m1T2.dta", replace 
restore  
 
 
drop esample 

 * bio 
 * Model 1 
  use  "${DATA}/NEPS_SC4_sample_w2_IMPUTED_bio.dta", clear 
mi convert flong 
 


 mi estimate, saving(miestfile, replace) esample(esample) post: mixed grade_bio_w2 i.minority_group test_phy_w2 reasoning_class9 speed_perception_class9  ///
i.school_type  i.bmi_classification_2_w2_long  i.women c.hisei i.minority_group#i.bmi_classification_2_w2_long i.minority_group#i.women i.minority_group#c.hisei i.bmi_classification_2_w2_long#i.women  i.bmi_classification_2_w2_long#c.hisei  i.women#c.hisei    [pweight =w_t2] || ID_i: ,pw(w_i) || ID_cc: 
est store model1_mar_bioT2 
 est save "${DATA}/model1_mar_bioT2.ster" , replace 

 mimrgns  using miestfile, esample(esample) at(women = (0 1) minority_group=(0 1) bmi_classification_2_w2_long =(0 1) c.hisei =(1 -1)) post  
 est store model1_bio_margins_intT2 
  est save "${DATA}/model1_bio_margins_intT2.ster" , replace 

 mimrgns  using miestfile, esample(esample) at(women = (0 1) minority_group=(0 1) bmi_classification_2_w2_long =(0 1) c.hisei =(1 -1)) post   pwcompare
 est store model1_bio_margins_int_CT2  
  est save "${DATA}/model1_bio_margins_int_CT2.ster" , replace 

 
matrix estimate_bio_m1T2 = J(1,120,.)
matrix colname estimate_bio_m1T2 = Est
matrix estimate_bio_m1T2 = r(table_vs)["b",.]
 
 
matrix estimate_bio_CI_m1T2 = J(2,120,.)
matrix rowname estimate_bio_CI_m1T2 = ll95 ul95
 
 forvalues i =1/120 {
 	local value = r(table_vs)["ll", `i']
	matrix estimate_bio_CI_m1T2[1,`i'] = `value'
	local value = r(table_vs)["ul", `i']
	matrix estimate_bio_CI_m1T2[2,`i'] = `value'	
 }
 
 
 
preserve
clear 
svmat estimate_bio_m1T2 
mat list estimate_bio_m1T2 
save "${DATA}/estimate_bio_m1T2.dta", replace 
restore  
 
preserve
clear 
svmat estimate_bio_CI_m1T2 
mat list estimate_bio_CI_m1T2 
save "${DATA}/estimate_bio_CI_m1T2.dta", replace 
restore  
 
 
drop esample 


************************************************************************************************************************************************************************************************************************
********************************************************************************
***** Interactions - All 4 way interactions migration_background ***********************
********************************************************************************


* German 
* Model 1  
use  "${DATA}/NEPS_SC4_sample_w2_IMPUTED_lang.dta", clear  
mi convert flong

mi estimate, saving(miestfile, replace) esample(esample) post: mixed grade_lang_w2 i.migration_background test_lang_w2 reasoning_class9 speed_perception_class9  ///
i.school_type  i.bmi_classification_2_w2_long i.women c.hisei i.migration_background#i.bmi_classification_2_w2_long#i.women#c.hisei   [pweight =w_t2]  || ID_i: ,pw(w_i) || ID_cc:
est store model1_mar_ger4 
est save "${DATA}/model1_mar_ger4.ster" , replace 

mimrgns  using miestfile, esample(esample) at(women = (0 1) migration_background=(0 1) bmi_classification_2_w2_long =(0 1) c.hisei =(1 -1)) post  
est store model1_ger_margins_int4 
est save "${DATA}/model1_ger_margins_int4.ster" , replace 

mimrgns  using miestfile, esample(esample) at(women = (0 1) migration_background=(0 1) bmi_classification_2_w2_long =(0 1) c.hisei =(1 -1)) post   pwcompare
est store model1_ger_margins_int_C4 
est save "${DATA}/model1_ger_margins_int_C4.ster" , replace 

 
matrix estimate_ger_m14 = J(1,120,.)
matrix colname estimate_ger_m14 = Est
matrix estimate_ger_m14 = r(table_vs)["b",.]
 
 
matrix estimate_ger_CI_m14 = J(2,120,.)
matrix rowname estimate_ger_CI_m14 = ll95 ul95
 
 forvalues i =1/120 {
 	local value = r(table_vs)["ll", `i']
	matrix estimate_ger_CI_m14[1,`i'] = `value'
	 	local value = r(table_vs)["ul", `i']
	matrix estimate_ger_CI_m14[2,`i'] = `value'	
 }
 
preserve
clear 
svmat estimate_ger_m14 
mat list estimate_ger_m14 
save "${DATA}/estimate_ger_m14.dta", replace 
restore 


preserve
clear 
svmat estimate_ger_CI_m14 
mat list estimate_ger_CI_m14 
save "${DATA}/estimate_ger_CI_m14.dta", replace 
restore 
 
drop esample 
 
* Math 
* Model 1 
use  "${DATA}/NEPS_SC4_sample_w2_IMPUTED_math.dta", clear  
mi convert flong

mi estimate, saving(miestfile, replace) esample(esample) post: mixed grade_math_w2 i.migration_background test_math_w2 reasoning_class9 speed_perception_class9  ///
i.school_type  i.bmi_classification_2_w2_long i.women c.hisei i.migration_background#i.bmi_classification_2_w2_long#i.women#c.hisei    [pweight =w_t2] || ID_i: ,pw(w_i) || ID_cc:
est store model1_mar_math4 
est save "${DATA}/model1_mar_math4.ster" , replace 

mimrgns  using miestfile, esample(esample) at(women = (0 1) migration_background=(0 1) bmi_classification_2_w2_long =(0 1) c.hisei =(1 -1)) post  
est store model1_math_margins_int4 
est save "${DATA}/model1_math_margins_int4.ster" , replace 

mimrgns  using miestfile, esample(esample) at(women = (0 1) migration_background=(0 1) bmi_classification_2_w2_long =(0 1) c.hisei =(1 -1)) post   pwcompare
est store model1_math_margins_int_C4  
est save "${DATA}/model1_math_margins_int_C4.ster" , replace 


 matrix estimate_math_m14 = J(1,120,.)
 matrix colname estimate_math_m14 = Est
 matrix estimate_math_m14 = r(table_vs)["b",.]
 
 
 matrix estimate_math_CI_m14 = J(2,120,.)
 matrix rowname estimate_math_CI_m14 = ll95 ul95
 
 forvalues i =1/120 {
 	local value = r(table_vs)["ll", `i']
	matrix estimate_math_CI_m14[1,`i'] = `value'
	local value = r(table_vs)["ul", `i']
	matrix estimate_math_CI_m14[2,`i'] = `value'	
 }

 
preserve
clear 
svmat estimate_math_m14 
mat list estimate_math_m14 
save "${DATA}/estimate_math_m14.dta", replace 
restore 
 
preserve
clear 
svmat estimate_math_CI_m14 
mat list estimate_math_CI_m14 
save "${DATA}/estimate_math_CI_m14.dta", replace 
restore 
 
 drop esample 

 
 * phy 
 * Model 1 
  use  "${DATA}/NEPS_SC4_sample_w2_IMPUTED_phy.dta", clear 
mi convert flong 
 

 mi estimate, saving(miestfile, replace) esample(esample) post: mixed grade_phy_w2 i.migration_background test_phy_w2 reasoning_class9 speed_perception_class9  ///
i.school_type  i.bmi_classification_2_w2_long  i.women c.hisei i.migration_background#i.bmi_classification_2_w2_long#i.women#c.hisei    [pweight =w_t2] || ID_i: ,pw(w_i) || ID_cc: 
est store model1_mar_phy4 
est save "${DATA}/model1_mar_phy4.ster" , replace 

 mimrgns  using miestfile, esample(esample) at(women = (0 1) migration_background=(0 1) bmi_classification_2_w2_long =(0 1) c.hisei =(1 -1)) post  
 est store model1_phy_margins_int4 
 est save "${DATA}/model1_phy_margins_int4.ster" , replace 

 mimrgns  using miestfile, esample(esample) at(women = (0 1) migration_background=(0 1) bmi_classification_2_w2_long =(0 1) c.hisei =(1 -1)) post   pwcompare
 est store model1_phy_margins_int_C4  
 est save "${DATA}/model1_phy_margins_int_C4.ster" , replace 

 
matrix estimate_phy_m14 = J(1,120,.)
matrix colname estimate_phy_m14 = Est
matrix estimate_phy_m14 = r(table_vs)["b",.]
 
 
matrix estimate_phy_CI_m14 = J(2,120,.)
matrix rowname estimate_phy_CI_m14 = ll95 ul95
 
 forvalues i =1/120 {
 	local value = r(table_vs)["ll", `i']
	matrix estimate_phy_CI_m14[1,`i'] = `value'
	local value = r(table_vs)["ul", `i']
	matrix estimate_phy_CI_m14[2,`i'] = `value'	
 }
drop esample 


preserve
clear 
svmat estimate_phy_m14 
mat list estimate_phy_m14 
save "${DATA}/estimate_phy_m14.dta", replace 
restore 


preserve
clear 
svmat estimate_phy_CI_m14 
mat list estimate_phy_CI_m14 
save "${DATA}/estimate_phy_CI_m14.dta", replace 
restore 


 * che 
 * Model 1 
  use  "${DATA}/NEPS_SC4_sample_w2_IMPUTED_che.dta", clear 
mi convert flong 
 

 mi estimate, saving(miestfile, replace) esample(esample) post: mixed grade_che_w2 i.migration_background test_phy_w2 reasoning_class9 speed_perception_class9  ///
i.school_type  i.bmi_classification_2_w2_long  i.women c.hisei i.migration_background#i.bmi_classification_2_w2_long#i.women#c.hisei    [pweight =w_t2] || ID_i: ,pw(w_i) || ID_cc: 
est store model1_mar_che4 
est save "${DATA}/model1_mar_che4.ster" , replace 

 mimrgns  using miestfile, esample(esample) at(women = (0 1) migration_background=(0 1) bmi_classification_2_w2_long =(0 1) c.hisei =(1 -1)) post  
 est store model1_che_margins_int4 
 est save "${DATA}/model1_che_margins_int4.ster" , replace 

 mimrgns  using miestfile, esample(esample) at(women = (0 1) migration_background=(0 1) bmi_classification_2_w2_long =(0 1) c.hisei =(1 -1)) post  pwcompare
 est store model1_che_margins_int_C4  
 est save "${DATA}/model1_che_margins_int_C4.ster" , replace 

 
matrix estimate_che_m14 = J(1,120,.)
matrix colname estimate_che_m14 = Est
matrix estimate_che_m14 = r(table_vs)["b",.]
 
 
matrix estimate_che_CI_m14 = J(2,120,.)
matrix rowname estimate_che_CI_m14 = ll95 ul95
 
 forvalues i =1/120 {
 	local value = r(table_vs)["ll", `i']
	matrix estimate_che_CI_m14[1,`i'] = `value'
	local value = r(table_vs)["ul", `i']
	matrix estimate_che_CI_m14[2,`i'] = `value'	
 }
drop esample 


preserve
clear 
svmat estimate_che_m14 
mat list estimate_che_m14 
save "${DATA}/estimate_che_m14.dta", replace 
restore 


preserve
clear 
svmat estimate_che_CI_m14 
mat list estimate_che_CI_m14 
save "${DATA}/estimate_che_CI_m14.dta", replace 
restore 


* bio 
* Model 1 
  use  "${DATA}/NEPS_SC4_sample_w2_IMPUTED_bio.dta", clear 
mi convert flong 
 

 mi estimate, saving(miestfile, replace) esample(esample) post: mixed grade_bio_w2 i.migration_background test_phy_w2 reasoning_class9 speed_perception_class9  ///
i.school_type  i.bmi_classification_2_w2_long  i.women c.hisei i.migration_background#i.bmi_classification_2_w2_long#i.women#c.hisei   [pweight =w_t2] || ID_i: ,pw(w_i) || ID_cc: 
est store model1_mar_bio4 
 est save "${DATA}/model1_mar_bio4.ster" , replace 

 mimrgns  using miestfile, esample(esample) at(women = (0 1) migration_background=(0 1) bmi_classification_2_w2_long =(0 1) c.hisei =(1 -1)) post  
 est store model1_bio_margins_int4 
  est save "${DATA}/model1_bio_margins_int4.ster" , replace 

 mimrgns  using miestfile, esample(esample) at(women = (0 1) migration_background=(0 1) bmi_classification_2_w2_long =(0 1) c.hisei =(1 -1)) post   pwcompare
 est store model1_bio_margins_int_C4  
  est save "${DATA}/model1_bio_margins_int_C4.ster" , replace 

 
matrix estimate_bio_m14 = J(1,120,.)
matrix colname estimate_bio_m14 = Est
matrix estimate_bio_m14 = r(table_vs)["b",.]
 
 
matrix estimate_bio_CI_m14 = J(2,120,.)
matrix rowname estimate_bio_CI_m14 = ll95 ul95
 
 forvalues i =1/120 {
 	local value = r(table_vs)["ll", `i']
	matrix estimate_bio_CI_m14[1,`i'] = `value'
	local value = r(table_vs)["ul", `i']
	matrix estimate_bio_CI_m14[2,`i'] = `value'	
 }
drop esample 


preserve
clear 
svmat estimate_bio_m14 
mat list estimate_bio_m14 
save "${DATA}/estimate_bio_m14.dta", replace 
restore 


preserve
clear 
svmat estimate_bio_CI_m14 
mat list estimate_bio_CI_m14 
save "${DATA}/estimate_bio_CI_m14.dta", replace 
restore 


************************************************************************************************************************************************************************************************************************
********************************************************************************
***** Interactions - All 4 way interactions minority status  ***********************
********************************************************************************

* German 
* Model 1  
use  "${DATA}/NEPS_SC4_sample_w2_IMPUTED_lang.dta", clear  
mi convert flong


	
mi estimate, saving(miestfile, replace) esample(esample) post: mixed grade_lang_w2 i.minority_group  test_lang_w2 reasoning_class9 speed_perception_class9  ///
i.school_type  i.bmi_classification_2 i.women c.hisei i.minority_group#i.bmi_classification_2_w2_long#i.women#c.hisei     [pweight =w_t2]  || ID_i: ,pw(w_i) || ID_cc:
est store model1_mar_gerT4 
 est save "${DATA}/model1_mar_gerT4.ster" , replace 

mimrgns  using miestfile, esample(esample) at(women = (0 1) minority_group=(0 1) bmi_classification_2_w2_long =(0 1) c.hisei =(1 -1)) post  
est store model1_ger_margins_intT4 
 est save "${DATA}/model1_ger_margins_intT4.ster" , replace 

mimrgns  using miestfile, esample(esample) at(women = (0 1) minority_group=(0 1) bmi_classification_2_w2_long =(0 1) c.hisei =(1 -1)) post   pwcompare
est store model1_ger_margins_int_CT4 
 est save "${DATA}/model1_ger_margins_int_CT4.ster" , replace 

 
matrix estimate_ger_m1T4 = J(1,120,.)
matrix colname estimate_ger_m1T4 = Est
matrix estimate_ger_m1T4 = r(table_vs)["b",.]
 
 
matrix estimate_ger_CI_m1T4 = J(2,120,.)
matrix rowname estimate_ger_CI_m1T4 = ll95 ul95
 
 forvalues i =1/120 {
 	local value = r(table_vs)["ll", `i']
	matrix estimate_ger_CI_m1T4[1,`i'] = `value'
	 	local value = r(table_vs)["ul", `i']
	matrix estimate_ger_CI_m1T4[2,`i'] = `value'	
 }
 
preserve
clear 
svmat estimate_ger_m1T4 
mat list estimate_ger_m1T4 
save "${DATA}/estimate_ger_m1T4.dta", replace 
restore  
 
preserve
clear 
svmat estimate_ger_CI_m1T4 
mat list estimate_ger_CI_m1T4 
save "${DATA}/estimate_ger_CI_m1T4.dta", replace 
restore 
 
 
drop esample 
 
* Math 
* Model 1 
use  "${DATA}/NEPS_SC4_sample_w2_IMPUTED_math.dta", clear  
mi convert flong

mi estimate, saving(miestfile, replace) esample(esample) post: mixed grade_math_w2 i.minority_group test_math_w2 reasoning_class9 speed_perception_class9  ///
i.school_type  i.bmi_classification_2_w2_long i.women c.hisei i.minority_group#i.bmi_classification_2_w2_long#i.women#c.hisei    [pweight =w_t2] || ID_i: ,pw(w_i) || ID_cc:
est store model1_mar_mathT4 
 est save "${DATA}/model1_mar_mathT4.ster" , replace 

mimrgns  using miestfile, esample(esample) at(women = (0 1) minority_group=(0 1) bmi_classification_2_w2_long =(0 1) c.hisei =(1 -1)) post  
est store model1_math_margins_intT4 
 est save "${DATA}/model1_math_margins_intT4.ster" , replace 

mimrgns  using miestfile, esample(esample) at(women = (0 1) minority_group=(0 1) bmi_classification_2_w2_long =(0 1) c.hisei =(1 -1)) post   pwcompare
est store model1_math_margins_int_CT4  
 est save "${DATA}/model1_math_margins_int_CT4.ster" , replace 


 matrix estimate_math_m1T4 = J(1,120,.)
 matrix colname estimate_math_m1T4 = Est
 matrix estimate_math_m1T4 = r(table_vs)["b",.]
 
 
 matrix estimate_math_CI_m1T4 = J(2,120,.)
 matrix rowname estimate_math_CI_m1T4 = ll95 ul95
 
 forvalues i =1/120 {
 	local value = r(table_vs)["ll", `i']
	matrix estimate_math_CI_m1T4[1,`i'] = `value'
	local value = r(table_vs)["ul", `i']
	matrix estimate_math_CI_m1T4[2,`i'] = `value'	
 }
 
 
 preserve
clear 
svmat estimate_math_m1T4 
mat list estimate_math_m1T4 
save "${DATA}/estimate_math_m1T4.dta", replace 
restore  
 
preserve
clear 
svmat estimate_math_CI_m1T4 
mat list estimate_math_CI_m1T4 
save "${DATA}/estimate_math_CI_m1T4.dta", replace 
restore 

 drop esample 

 * phy 
 * Model 1 
  use  "${DATA}/NEPS_SC4_sample_w2_IMPUTED_phy.dta", clear 
mi convert flong 
 

 mi estimate, saving(miestfile, replace) esample(esample) post: mixed grade_phy_w2 i.minority_group test_phy_w2 reasoning_class9 speed_perception_class9  ///
i.school_type  i.bmi_classification_2_w2_long  i.women c.hisei i.minority_group#i.bmi_classification_2_w2_long#i.women#c.hisei    [pweight =w_t2] || ID_i: ,pw(w_i) || ID_cc: 
est store model1_mar_phyT4 
 est save "${DATA}/model1_mar_phyT4.ster" , replace 

 mimrgns  using miestfile, esample(esample) at(women = (0 1) minority_group=(0 1) bmi_classification_2_w2_long =(0 1) c.hisei =(1 -1)) post  
 est store model1_phy_margins_intT4 
  est save "${DATA}/model1_phy_margins_intT4.ster" , replace 

 mimrgns  using miestfile, esample(esample) at(women = (0 1) minority_group=(0 1) bmi_classification_2_w2_long =(0 1) c.hisei =(1 -1)) post   pwcompare
 est store model1_phy_margins_int_CT4 
  est save "${DATA}/model1_phy_margins_int_CT4.ster" , replace 

 
matrix estimate_phy_m1T4 = J(1,120,.)
matrix colname estimate_phy_m1T4 = Est
matrix estimate_phy_m1T4 = r(table_vs)["b",.]
 
 
matrix estimate_phy_CI_m1T4 = J(2,120,.)
matrix rowname estimate_phy_CI_m1T4 = ll95 ul95
 
 forvalues i =1/120 {
 	local value = r(table_vs)["ll", `i']
	matrix estimate_phy_CI_m1T4[1,`i'] = `value'
	local value = r(table_vs)["ul", `i']
	matrix estimate_phy_CI_m1T4[2,`i'] = `value'	
 }
 
 
preserve
clear 
svmat estimate_phy_m1T4 
mat list estimate_phy_m1T4 
save "${DATA}/estimate_phy_m1T4.dta", replace 
restore  
 
preserve
clear 
svmat estimate_phy_CI_m1T4 
mat list estimate_phy_CI_m1T4 
save "${DATA}/estimate_phy_CI_m1T4.dta", replace 
restore  
 
drop esample 

 * che 
 * Model 1 
  use  "${DATA}/NEPS_SC4_sample_w2_IMPUTED_che.dta", clear 
mi convert flong 
 

 mi estimate, saving(miestfile, replace) esample(esample) post: mixed grade_che_w2 i.minority_group test_phy_w2 reasoning_class9 speed_perception_class9  ///
i.school_type  i.bmi_classification_2_w2_long  i.women c.hisei i.minority_group#i.bmi_classification_2_w2_long#i.women#c.hisei    [pweight =w_t2] || ID_i: ,pw(w_i) || ID_cc: 
est store model1_mar_cheT4 
 est save "${DATA}/model1_mar_cheT4.ster" , replace 

 mimrgns  using miestfile, esample(esample) at(women = (0 1) minority_group=(0 1) bmi_classification_2_w2_long =(0 1) c.hisei =(1 -1)) post  
 est store model1_che_margins_intT4 
  est save "${DATA}/model1_che_margins_intT4.ster" , replace 

 mimrgns  using miestfile, esample(esample) at(women = (0 1) minority_group=(0 1) bmi_classification_2_w2_long =(0 1) c.hisei =(1 -1)) post   pwcompare
 est store model1_che_margins_int_CT4 
  est save "${DATA}/model1_che_margins_int_CT4.ster" , replace 

 
matrix estimate_che_m1T4 = J(1,120,.)
matrix colname estimate_che_m1T4 = Est
matrix estimate_che_m1T4 = r(table_vs)["b",.]
 
 
matrix estimate_che_CI_m1T4 = J(2,120,.)
matrix rowname estimate_che_CI_m1T4 = ll95 ul95
 
 forvalues i =1/120 {
 	local value = r(table_vs)["ll", `i']
	matrix estimate_che_CI_m1T4[1,`i'] = `value'
	local value = r(table_vs)["ul", `i']
	matrix estimate_che_CI_m1T4[2,`i'] = `value'	
 }
 
 
preserve
clear 
svmat estimate_che_m1T4 
mat list estimate_che_m1T4 
save "${DATA}/estimate_che_m1T4.dta", replace 
restore  
 
preserve
clear 
svmat estimate_che_CI_m1T4 
mat list estimate_che_CI_m1T4 
save "${DATA}/estimate_che_CI_m1T4.dta", replace 
restore  
 
 
drop esample 

 * bio 
 * Model 1 
  use  "${DATA}/NEPS_SC4_sample_w2_IMPUTED_bio.dta", clear 
mi convert flong 
 

 mi estimate, saving(miestfile, replace) esample(esample) post: mixed grade_bio_w2 i.minority_group test_phy_w2 reasoning_class9 speed_perception_class9  ///
i.school_type  i.bmi_classification_2_w2_long  i.women c.hisei i.minority_group#i.bmi_classification_2_w2_long#i.women#c.hisei    [pweight =w_t2] || ID_i: ,pw(w_i) || ID_cc: 
est store model1_mar_bioT4 
 est save "${DATA}/model1_mar_bioT4.ster" , replace 

 mimrgns  using miestfile, esample(esample) at(women = (0 1) minority_group=(0 1) bmi_classification_2_w2_long =(0 1) c.hisei =(1 -1)) post  
 est store model1_bio_margins_intT4 
  est save "${DATA}/model1_bio_margins_intT4.ster" , replace 

 mimrgns  using miestfile, esample(esample) at(women = (0 1) minority_group=(0 1) bmi_classification_2_w2_long =(0 1) c.hisei =(1 -1)) post   pwcompare
 est store model1_bio_margins_int_CT4  
  est save "${DATA}/model1_bio_margins_int_CT4.ster" , replace 

 
matrix estimate_bio_m1T4 = J(1,120,.)
matrix colname estimate_bio_m1T4 = Est
matrix estimate_bio_m1T4 = r(table_vs)["b",.]
 
 
matrix estimate_bio_CI_m1T4 = J(2,120,.)
matrix rowname estimate_bio_CI_m1T4 = ll95 ul95
 
 forvalues i =1/120 {
 	local value = r(table_vs)["ll", `i']
	matrix estimate_bio_CI_m1T4[1,`i'] = `value'
	local value = r(table_vs)["ul", `i']
	matrix estimate_bio_CI_m1T4[2,`i'] = `value'	
 }
 
 
 
preserve
clear 
svmat estimate_bio_m1T4 
mat list estimate_bio_m1T4 
save "${DATA}/estimate_bio_m1T4.dta", replace 
restore  
 
preserve
clear 
svmat estimate_bio_CI_m1T4 
mat list estimate_bio_CI_m1T4 
save "${DATA}/estimate_bio_CI_m1T4.dta", replace 
restore  
 
 
drop esample 


************************************************************************************************************************************************************************************************************************

* Tables S7-S11 

* Table S7  
esttab model1_mar_ger model1_mar_ger2 model1_mar_ger4 model1_mar_gerT model1_mar_gerT2 model1_mar_gerT4 using "${TABLE}\Table_S7_GER.tex"    , ///
rename(test_math_w2   test_lang_w2, test_phy_w2   test_lang_w2) drop(0.women 0.minority_group 0.migration_background 0.school_type 0.bmi_classification_2_w2_long) ///
 transform(ln*: exp(@) exp(@)) eqlabels("" "SD(school)" "SD(class)" "Sigma", none) ///
 varlabels( _cons  "Intercept"  1.women  "Girls" 1.bmi_classification_2_w2_long  "Overweight/obese" hisei  "SES (z)" test_math_w2  "Test score" test_lang_w2  "Test score" reasoning_class9  "Reasoning score"  speed_perception_class9  "Speed perception score" 1.repeated_class_w2_long  "Class retention"   self_esteem_w1_std  "Self esteem (z)" prosocial_beh_w2_std  "SDQ: Prosocial (z)" problematic_beh_w2_std "SDQ: Problems (z)" health_statisf_w2_long  "Health satisf. (z)"  neutroticism_sum_w1_long  "Neuroticism (z)" openness_sum_w1_long  "Openness (z)" extraversion_sum_w1_long   "Extraversion (z)" agreeableness_sum_w1_long  "Agreeableness (z)" conscientiousness_sum_w1_long  "Conscientiousness (z)" scoff_sum_w2  " SCOFF score"  1.school_type  "SmmB" 2.school_type  "Realschule"  3.school_type  "Gymnasium" 1.minority_group  "Turkey"  2.minority_group  "FSU"  3.minority_group  "NW+South E." 4.minority_group  "Central-East E." 5.minority_group  "Other"   ) varwidth(35) order(1.women 1.bmi_classification_2_w2_long hisei 1.migration_background 1.minority_group 2.minority_group 3.minority_group 4.minority_group 5.minority_group  test_lang_w2 reasoning_class9 speed_perception_class9 1.bmi_classification_2_w2_long  "Overweight/obese"  hisei_drop "SES (z)" ) ///
replace cells(b(star fmt(2)) ci(par fmt(2))) 


* S8 
esttab model1_mar_math model1_mar_math2 model1_mar_math4 model1_mar_mathT model1_mar_mathT2 model1_mar_mathT4 using "${TABLE}\Table_S8_MATH.tex"    , ///
rename(test_math_w2   test_lang_w2, test_phy_w2   test_lang_w2) drop(0.women 0.minority_group 0.migration_background 0.school_type 0.bmi_classification_2_w2_long) ///
 transform(ln*: exp(@) exp(@)) eqlabels("" "SD(school)" "SD(class)" "Sigma", none) ///
 varlabels( _cons  "Intercept"  1.women  "Girls" 1.bmi_classification_2_w2_long  "Overweight/obese" hisei  "SES (z)" test_math_w2  "Test score" test_lang_w2  "Test score" reasoning_class9  "Reasoning score"  speed_perception_class9  "Speed perception score" 1.repeated_class_w2_long  "Class retention"   self_esteem_w1_std  "Self esteem (z)" prosocial_beh_w2_std  "SDQ: Prosocial (z)" problematic_beh_w2_std "SDQ: Problems (z)" health_statisf_w2_long  "Health satisf. (z)"  neutroticism_sum_w1_long  "Neuroticism (z)" openness_sum_w1_long  "Openness (z)" extraversion_sum_w1_long   "Extraversion (z)" agreeableness_sum_w1_long  "Agreeableness (z)" conscientiousness_sum_w1_long  "Conscientiousness (z)" scoff_sum_w2  " SCOFF score"  1.school_type  "SmmB" 2.school_type  "Realschule"  3.school_type  "Gymnasium" 1.minority_group  "Turkey"  2.minority_group  "FSU"  3.minority_group  "NW+South E." 4.minority_group  "Central-East E." 5.minority_group  "Other"   ) varwidth(35) order(1.women 1.bmi_classification_2_w2_long hisei 1.migration_background 1.minority_group 2.minority_group 3.minority_group 4.minority_group 5.minority_group  test_lang_w2 reasoning_class9 speed_perception_class9 1.bmi_classification_2_w2_long  "Overweight/obese"  hisei_drop "SES (z)" ) ///
replace cells(b(star fmt(2)) ci(par fmt(2))) 


* S9 
esttab model1_mar_phy model1_mar_phy2 model1_mar_phy4 model1_mar_phyT model1_mar_phyT2 model1_mar_phyT4 using "${TABLE}\Table_S9_PHY.tex"    , ///
rename(test_math_w2   test_lang_w2, test_phy_w2   test_lang_w2) drop(0.women 0.minority_group 0.migration_background 0.school_type 0.bmi_classification_2_w2_long) ///
 transform(ln*: exp(@) exp(@)) eqlabels("" "SD(school)" "SD(class)" "Sigma", none) ///
 varlabels( _cons  "Intercept"  1.women  "Girls" 1.bmi_classification_2_w2_long  "Overweight/obese" hisei  "SES (z)" test_math_w2  "Test score" test_lang_w2  "Test score" reasoning_class9  "Reasoning score"  speed_perception_class9  "Speed perception score" 1.repeated_class_w2_long  "Class retention"   self_esteem_w1_std  "Self esteem (z)" prosocial_beh_w2_std  "SDQ: Prosocial (z)" problematic_beh_w2_std "SDQ: Problems (z)" health_statisf_w2_long  "Health satisf. (z)"  neutroticism_sum_w1_long  "Neuroticism (z)" openness_sum_w1_long  "Openness (z)" extraversion_sum_w1_long   "Extraversion (z)" agreeableness_sum_w1_long  "Agreeableness (z)" conscientiousness_sum_w1_long  "Conscientiousness (z)" scoff_sum_w2  " SCOFF score"  1.school_type  "SmmB" 2.school_type  "Realschule"  3.school_type  "Gymnasium" 1.minority_group  "Turkey"  2.minority_group  "FSU"  3.minority_group  "NW+South E." 4.minority_group  "Central-East E." 5.minority_group  "Other"   ) varwidth(35) order(1.women 1.bmi_classification_2_w2_long hisei 1.migration_background 1.minority_group 2.minority_group 3.minority_group 4.minority_group 5.minority_group  test_lang_w2 reasoning_class9 speed_perception_class9 1.bmi_classification_2_w2_long  "Overweight/obese"  hisei_drop "SES (z)" ) ///
replace cells(b(star fmt(2)) ci(par fmt(2))) 


* S10 
esttab model1_mar_che model1_mar_che2 model1_mar_che4 model1_mar_cheT model1_mar_cheT2 model1_mar_cheT4 using "${TABLE}\Table_S10_CHE.tex"    , ///
rename(test_math_w2   test_lang_w2, test_phy_w2   test_lang_w2) drop(0.women 0.minority_group 0.migration_background 0.school_type 0.bmi_classification_2_w2_long) ///
 transform(ln*: exp(@) exp(@)) eqlabels("" "SD(school)" "SD(class)" "Sigma", none) ///
 varlabels( _cons  "Intercept"  1.women  "Girls" 1.bmi_classification_2_w2_long  "Overweight/obese" hisei  "SES (z)" test_math_w2  "Test score" test_lang_w2  "Test score" reasoning_class9  "Reasoning score"  speed_perception_class9  "Speed perception score" 1.repeated_class_w2_long  "Class retention"   self_esteem_w1_std  "Self esteem (z)" prosocial_beh_w2_std  "SDQ: Prosocial (z)" problematic_beh_w2_std "SDQ: Problems (z)" health_statisf_w2_long  "Health satisf. (z)"  neutroticism_sum_w1_long  "Neuroticism (z)" openness_sum_w1_long  "Openness (z)" extraversion_sum_w1_long   "Extraversion (z)" agreeableness_sum_w1_long  "Agreeableness (z)" conscientiousness_sum_w1_long  "Conscientiousness (z)" scoff_sum_w2  " SCOFF score"  1.school_type  "SmmB" 2.school_type  "Realschule"  3.school_type  "Gymnasium" 1.minority_group  "Turkey"  2.minority_group  "FSU"  3.minority_group  "NW+South E." 4.minority_group  "Central-East E." 5.minority_group  "Other"   ) varwidth(35) order(1.women 1.bmi_classification_2_w2_long hisei 1.migration_background 1.minority_group 2.minority_group 3.minority_group 4.minority_group 5.minority_group  test_lang_w2 reasoning_class9 speed_perception_class9 1.bmi_classification_2_w2_long  "Overweight/obese"  hisei_drop "SES (z)" ) ///
replace cells(b(star fmt(2)) ci(par fmt(2))) 


* S11 
esttab model1_mar_bio model1_mar_bio2 model1_mar_bio4 model1_mar_bioT model1_mar_bioT2 model1_mar_bioT4 using "${TABLE}\Table_S11_BIO.tex"    , ///
rename(test_math_w2   test_lang_w2, test_phy_w2   test_lang_w2) drop(0.women 0.minority_group 0.migration_background 0.school_type 0.bmi_classification_2_w2_long) ///
 transform(ln*: exp(@) exp(@)) eqlabels("" "SD(school)" "SD(class)" "Sigma", none) ///
 varlabels( _cons  "Intercept"  1.women  "Girls" 1.bmi_classification_2_w2_long  "Overweight/obese" hisei  "SES (z)" test_math_w2  "Test score" test_lang_w2  "Test score" reasoning_class9  "Reasoning score"  speed_perception_class9  "Speed perception score" 1.repeated_class_w2_long  "Class retention"   self_esteem_w1_std  "Self esteem (z)" prosocial_beh_w2_std  "SDQ: Prosocial (z)" problematic_beh_w2_std "SDQ: Problems (z)" health_statisf_w2_long  "Health satisf. (z)"  neutroticism_sum_w1_long  "Neuroticism (z)" openness_sum_w1_long  "Openness (z)" extraversion_sum_w1_long   "Extraversion (z)" agreeableness_sum_w1_long  "Agreeableness (z)" conscientiousness_sum_w1_long  "Conscientiousness (z)" scoff_sum_w2  " SCOFF score"  1.school_type  "SmmB" 2.school_type  "Realschule"  3.school_type  "Gymnasium" 1.minority_group  "Turkey"  2.minority_group  "FSU"  3.minority_group  "NW+South E." 4.minority_group  "Central-East E." 5.minority_group  "Other"   ) varwidth(35) order(1.women 1.bmi_classification_2_w2_long hisei 1.migration_background 1.minority_group 2.minority_group 3.minority_group 4.minority_group 5.minority_group  test_lang_w2 reasoning_class9 speed_perception_class9 1.bmi_classification_2_w2_long  "Overweight/obese"  hisei_drop "SES (z)" ) ///
replace cells(b(star fmt(2)) ci(par fmt(2))) 


 


* Figure 2
 coefplot ///
 (matrix(estimate_ger_m1T), ci(estimate_ger_CI_m1T)  keep(14vs1._at ) label(`""TlSow boy  - MhSnw boy""') msize(large) mlabcolor(gray%30) mfcolor(gray%50) mcolor(gray%50) ciopts(lc(gray%50)) if(@ll<0 & @ul>0) msymbol(d) offset(-0.25)) /// 
  (matrix(estimate_ger_m1T), ci(estimate_ger_CI_m1T)  keep(14vs1._at ) label(`""TlSow boy - MhSnw boy""') msize(large) mlabcolor(red%30) mfcolor(red%50) mcolor(red%50) ciopts(lc(red%50)) if(@ll>0 | @ul<0) msymbol(d) offset(-0.25)) /// 
   (matrix(estimate_ger_m1T2), ci(estimate_ger_CI_m1T2)  keep(14vs1._at ) label(`""TlSow boy  - MhSnw boy""') msize(large) mlabcolor(gray%30) mfcolor(gray%50) mcolor(gray%50) ciopts(lc(gray%50)) if(@ll<0 & @ul>0) msymbol(D) offset(0)) /// 
  (matrix(estimate_ger_m1T2), ci(estimate_ger_CI_m1T2)  keep(14vs1._at ) label(`""TlSow boy - MhSnw boy""') msize(large) mlabcolor(red%30) mfcolor(red%50) mcolor(red%50) ciopts(lc(red%50)) if(@ll>0 | @ul<0) msymbol(D) offset(0)) /// 
   (matrix(estimate_ger_m1T4), ci(estimate_ger_CI_m1T4)  keep(14vs1._at ) label(`""TlSow boy  - MhSnw boy""') msize(large) mlabcolor(gray%30) mfcolor(gray%50) mcolor(gray%50) ciopts(lc(gray%50)) if(@ll<0 & @ul>0) msymbol(Dh) offset(0.25)) /// 
  (matrix(estimate_ger_m1T4), ci(estimate_ger_CI_m1T4)  keep(14vs1._at ) label(`""TlSow boy - MhSnw boy""') msize(large) mlabcolor(red%30) mfcolor(red%50) mcolor(red%50) ciopts(lc(red%50)) if(@ll>0 | @ul<0) msymbol(Dh) offset(0.25)) ///
  ///
   (matrix(estimate_ger_m1T), ci(estimate_ger_CI_m1T)  keep(14vs3._at ) label(`""TlSow boy  - MhSnw girl""') msize(large) mlabcolor(gray%30) mfcolor(gray%50) mcolor(gray%50) ciopts(lc(gray%50)) if(@ll<0 & @ul>0) msymbol(t) offset(-0.25)) /// 
  (matrix(estimate_ger_m1T), ci(estimate_ger_CI_m1T)  keep(14vs3._at ) label(`""TlSow boy  - MhSnw girl""') msize(large) mlabcolor(red%30) mfcolor(red%50) mcolor(red%50) ciopts(lc(red%50)) if(@ll>0 | @ul<0) msymbol(t) offset(-0.25)) /// 
   (matrix(estimate_ger_m1T2), ci(estimate_ger_CI_m1T2)  keep(14vs3._at ) label(`""TlSow boy  - MhSnw girl""') msize(large) mlabcolor(gray%30) mfcolor(gray%50) mcolor(gray%50) ciopts(lc(gray%50)) if(@ll<0 & @ul>0) msymbol(T) offset(0)) /// 
  (matrix(estimate_ger_m1T2), ci(estimate_ger_CI_m1T2)  keep(14vs3._at ) label(`""TlSow boy  - MhSnw girl""') msize(large) mlabcolor(red%30) mfcolor(red%50) mcolor(red%50) ciopts(lc(red%50)) if(@ll>0 | @ul<0) msymbol(T) offset(0)) /// 
   (matrix(estimate_ger_m1T4), ci(estimate_ger_CI_m1T4)  keep(14vs3._at ) label(`""TlSow boy  - MhSnw girl""') msize(large) mlabcolor(gray%30) mfcolor(gray%50) mcolor(gray%50) ciopts(lc(gray%50)) if(@ll<0 & @ul>0) msymbol(Th) offset(0.25)) /// 
  (matrix(estimate_ger_m1T4), ci(estimate_ger_CI_m1T4)  keep(14vs3._at ) label(`""TlSow boy  - MhSnw girl""') msize(large) mlabcolor(red%30) mfcolor(red%50) mcolor(red%50) ciopts(lc(red%50)) if(@ll>0 | @ul<0) msymbol(Th) offset(0.25)) ///
  ///
   (matrix(estimate_ger_m1T), ci(estimate_ger_CI_m1T)  keep(16vs1._at ) label(`""TlSow girl  - MhSnw boy""') msize(large) mlabcolor(gray%30) mfcolor(gray%50) mcolor(gray%50) ciopts(lc(gray%50)) if(@ll<0 & @ul>0) msymbol(s) offset(-0.25)) /// 
  (matrix(estimate_ger_m1T), ci(estimate_ger_CI_m1T)  keep(16vs1._at ) label(`""TlSow girl  - MhSnw boy""') msize(large) mlabcolor(red%30) mfcolor(red%50) mcolor(red%50) ciopts(lc(red%50)) if(@ll>0 | @ul<0) msymbol(s) offset(-0.25)) /// 
   (matrix(estimate_ger_m1T2), ci(estimate_ger_CI_m1T2)  keep(16vs1._at ) label(`""TlSow girl  - MhSnw boy""') msize(large) mlabcolor(gray%30) mfcolor(gray%50) mcolor(gray%50) ciopts(lc(gray%50)) if(@ll<0 & @ul>0) msymbol(S) offset(0)) /// 
  (matrix(estimate_ger_m1T2), ci(estimate_ger_CI_m1T2)  keep(16vs1._at ) label(`""TlSow girl  - MhSnw boy""') msize(large) mlabcolor(red%30) mfcolor(red%50) mcolor(red%50) ciopts(lc(red%50)) if(@ll>0 | @ul<0) msymbol(S) offset(0)) /// 
   (matrix(estimate_ger_m1T4), ci(estimate_ger_CI_m1T4)  keep(16vs1._at ) label(`""TlSow girl  - MhSnw boy""') msize(large) mlabcolor(gray%30) mfcolor(gray%50) mcolor(gray%50) ciopts(lc(gray%50)) if(@ll<0 & @ul>0) msymbol(Sh) offset(0.25)) /// 
  (matrix(estimate_ger_m1T4), ci(estimate_ger_CI_m1T4)  keep(16vs1._at ) label(`""TlSow girl  - MhSnw boy""') msize(large) mlabcolor(red%30) mfcolor(red%50) mcolor(red%50) ciopts(lc(red%50)) if(@ll>0 | @ul<0) msymbol(Sh) offset(0.25)) ///
  ///
   (matrix(estimate_ger_m1T), ci(estimate_ger_CI_m1T)  keep(16vs3._at ) label(`""TlSow girl  - MhSnw girl""') msize(large) mlabcolor(gray%30) mfcolor(gray%50) mcolor(gray%50) ciopts(lc(gray%50)) if(@ll<0 & @ul>0) msymbol(o) offset(-0.25)) /// 
  (matrix(estimate_ger_m1T), ci(estimate_ger_CI_m1T)  keep(16vs3._at ) label(`""TlSow girl  - MhSnw girl""') msize(large) mlabcolor(red%30) mfcolor(red%50) mcolor(red%50) ciopts(lc(red%50)) if(@ll>0 | @ul<0) msymbol(o) offset(-0.25)) /// 
   (matrix(estimate_ger_m1T2), ci(estimate_ger_CI_m1T2)  keep(16vs3._at ) label(`""TlSow girl  - MhSnw girl""') msize(large) mlabcolor(gray%30) mfcolor(gray%50) mcolor(gray%50) ciopts(lc(gray%50)) if(@ll<0 & @ul>0) msymbol(O) offset(0)) /// 
  (matrix(estimate_ger_m1T2), ci(estimate_ger_CI_m1T2)  keep(16vs3._at ) label(`""TlSow girl  - MhSnw girl""') msize(large) mlabcolor(red%30) mfcolor(red%50) mcolor(red%50) ciopts(lc(red%50)) if(@ll>0 | @ul<0) msymbol(O) offset(0)) /// 
   (matrix(estimate_ger_m1T4), ci(estimate_ger_CI_m1T4)  keep(16vs3._at ) label(`""TlSow girl  - MhSnw girl""') msize(large) mlabcolor(gray%30) mfcolor(gray%50) mcolor(gray%50) ciopts(lc(gray%50)) if(@ll<0 & @ul>0) msymbol(Oh) offset(0.25)) /// 
  (matrix(estimate_ger_m1T4), ci(estimate_ger_CI_m1T4)  keep(16vs3._at ) label(`""TlSow girl  - MhSnw girl""') msize(large) mlabcolor(red%30) mfcolor(red%50) mcolor(red%50) ciopts(lc(red%50)) if(@ll>0 | @ul<0) msymbol(Oh) offset(0.25)) ///
  ////
  || ///
   (matrix(estimate_math_m1T), ci(estimate_math_CI_m1T)  keep(14vs1._at ) label(`""TlSow boy  - MhSnw boy""') msize(large) mlabcolor(gray%30) mfcolor(gray%50) mcolor(gray%50) ciopts(lc(gray%50)) if(@ll<0 & @ul>0) msymbol(d) offset(-0.25)) /// 
  (matrix(estimate_math_m1T), ci(estimate_math_CI_m1T)  keep(14vs1._at ) label(`""TlSow boy - MhSnw boy""') msize(large) mlabcolor(red%30) mfcolor(red%50) mcolor(red%50) ciopts(lc(red%50)) if(@ll>0 | @ul<0) msymbol(d) offset(-0.25)) /// 
   (matrix(estimate_math_m1T2), ci(estimate_math_CI_m1T2)  keep(14vs1._at ) label(`""TlSow boy  - MhSnw boy""') msize(large) mlabcolor(gray%30) mfcolor(gray%50) mcolor(gray%50) ciopts(lc(gray%50)) if(@ll<0 & @ul>0) msymbol(D) offset(0)) /// 
  (matrix(estimate_math_m1T2), ci(estimate_math_CI_m1T2)  keep(14vs1._at ) label(`""TlSow boy - MhSnw boy""') msize(large) mlabcolor(red%30) mfcolor(red%50) mcolor(red%50) ciopts(lc(red%50)) if(@ll>0 | @ul<0) msymbol(D) offset(0)) /// 
   (matrix(estimate_math_m1T4), ci(estimate_math_CI_m1T4)  keep(14vs1._at ) label(`""TlSow boy  - MhSnw boy""') msize(large) mlabcolor(gray%30) mfcolor(gray%50) mcolor(gray%50) ciopts(lc(gray%50)) if(@ll<0 & @ul>0) msymbol(Dh) offset(0.25)) /// 
  (matrix(estimate_math_m1T4), ci(estimate_math_CI_m1T4)  keep(14vs1._at ) label(`""TlSow boy - MhSnw boy""') msize(large) mlabcolor(red%30) mfcolor(red%50) mcolor(red%50) ciopts(lc(red%50)) if(@ll>0 | @ul<0) msymbol(Dh) offset(0.25)) ///
  ///
   (matrix(estimate_math_m1T), ci(estimate_math_CI_m1T)  keep(14vs3._at ) label(`""TlSow boy  - MhSnw girl""') msize(large) mlabcolor(gray%30) mfcolor(gray%50) mcolor(gray%50) ciopts(lc(gray%50)) if(@ll<0 & @ul>0) msymbol(t) offset(-0.25)) /// 
  (matrix(estimate_math_m1T), ci(estimate_math_CI_m1T)  keep(14vs3._at ) label(`""TlSow boy  - MhSnw girl""') msize(large) mlabcolor(red%30) mfcolor(red%50) mcolor(red%50) ciopts(lc(red%50)) if(@ll>0 | @ul<0) msymbol(t) offset(-0.25)) /// 
   (matrix(estimate_math_m1T2), ci(estimate_math_CI_m1T2)  keep(14vs3._at ) label(`""TlSow boy  - MhSnw girl""') msize(large) mlabcolor(gray%30) mfcolor(gray%50) mcolor(gray%50) ciopts(lc(gray%50)) if(@ll<0 & @ul>0) msymbol(T) offset(0)) /// 
  (matrix(estimate_math_m1T2), ci(estimate_math_CI_m1T2)  keep(14vs3._at ) label(`""TlSow boy  - MhSnw girl""') msize(large) mlabcolor(red%30) mfcolor(red%50) mcolor(red%50) ciopts(lc(red%50)) if(@ll>0 | @ul<0) msymbol(T) offset(0)) /// 
   (matrix(estimate_math_m1T4), ci(estimate_math_CI_m1T4)  keep(14vs3._at ) label(`""TlSow boy  - MhSnw girl""') msize(large) mlabcolor(gray%30) mfcolor(gray%50) mcolor(gray%50) ciopts(lc(gray%50)) if(@ll<0 & @ul>0) msymbol(Th) offset(0.25)) /// 
  (matrix(estimate_math_m1T4), ci(estimate_math_CI_m1T4)  keep(14vs3._at ) label(`""TlSow boy  - MhSnw girl""') msize(large) mlabcolor(red%30) mfcolor(red%50) mcolor(red%50) ciopts(lc(red%50)) if(@ll>0 | @ul<0) msymbol(Th) offset(0.25)) ///
  ///
   (matrix(estimate_math_m1T), ci(estimate_math_CI_m1T)  keep(16vs1._at ) label(`""TlSow girl  - MhSnw boy""') msize(large) mlabcolor(gray%30) mfcolor(gray%50) mcolor(gray%50) ciopts(lc(gray%50)) if(@ll<0 & @ul>0) msymbol(s) offset(-0.25)) /// 
  (matrix(estimate_math_m1T), ci(estimate_math_CI_m1T)  keep(16vs1._at ) label(`""TlSow girl  - MhSnw boy""') msize(large) mlabcolor(red%30) mfcolor(red%50) mcolor(red%50) ciopts(lc(red%50)) if(@ll>0 | @ul<0) msymbol(s) offset(-0.25)) /// 
   (matrix(estimate_math_m1T2), ci(estimate_math_CI_m1T2)  keep(16vs1._at ) label(`""TlSow girl  - MhSnw boy""') msize(large) mlabcolor(gray%30) mfcolor(gray%50) mcolor(gray%50) ciopts(lc(gray%50)) if(@ll<0 & @ul>0) msymbol(S) offset(0)) /// 
  (matrix(estimate_math_m1T2), ci(estimate_math_CI_m1T2)  keep(16vs1._at ) label(`""TlSow girl  - MhSnw boy""') msize(large) mlabcolor(red%30) mfcolor(red%50) mcolor(red%50) ciopts(lc(red%50)) if(@ll>0 | @ul<0) msymbol(S) offset(0)) /// 
   (matrix(estimate_math_m1T4), ci(estimate_math_CI_m1T4)  keep(16vs1._at ) label(`""TlSow girl  - MhSnw boy""') msize(large) mlabcolor(gray%30) mfcolor(gray%50) mcolor(gray%50) ciopts(lc(gray%50)) if(@ll<0 & @ul>0) msymbol(Sh) offset(0.25)) /// 
  (matrix(estimate_math_m1T4), ci(estimate_math_CI_m1T4)  keep(16vs1._at ) label(`""TlSow girl  - MhSnw boy""') msize(large) mlabcolor(red%30) mfcolor(red%50) mcolor(red%50) ciopts(lc(red%50)) if(@ll>0 | @ul<0) msymbol(Sh) offset(0.25)) ///
  ///
   (matrix(estimate_math_m1T), ci(estimate_math_CI_m1T)  keep(16vs3._at ) label(`""TlSow girl  - MhSnw girl""') msize(large) mlabcolor(gray%30) mfcolor(gray%50) mcolor(gray%50) ciopts(lc(gray%50)) if(@ll<0 & @ul>0) msymbol(o) offset(-0.25)) /// 
  (matrix(estimate_math_m1T), ci(estimate_math_CI_m1T)  keep(16vs3._at ) label(`""TlSow girl  - MhSnw girl""') msize(large) mlabcolor(red%30) mfcolor(red%50) mcolor(red%50) ciopts(lc(red%50)) if(@ll>0 | @ul<0) msymbol(o) offset(-0.25)) /// 
   (matrix(estimate_math_m1T2), ci(estimate_math_CI_m1T2)  keep(16vs3._at ) label(`""TlSow girl  - MhSnw girl""') msize(large) mlabcolor(gray%30) mfcolor(gray%50) mcolor(gray%50) ciopts(lc(gray%50)) if(@ll<0 & @ul>0) msymbol(O) offset(0)) /// 
  (matrix(estimate_math_m1T2), ci(estimate_math_CI_m1T2)  keep(16vs3._at ) label(`""TlSow girl  - MhSnw girl""') msize(large) mlabcolor(red%30) mfcolor(red%50) mcolor(red%50) ciopts(lc(red%50)) if(@ll>0 | @ul<0) msymbol(O) offset(0)) /// 
   (matrix(estimate_math_m1T4), ci(estimate_math_CI_m1T4)  keep(16vs3._at ) label(`""TlSow girl  - MhSnw girl""') msize(large) mlabcolor(gray%30) mfcolor(gray%50) mcolor(gray%50) ciopts(lc(gray%50)) if(@ll<0 & @ul>0) msymbol(Oh) offset(0.25)) /// 
  (matrix(estimate_math_m1T4), ci(estimate_math_CI_m1T4)  keep(16vs3._at ) label(`""TlSow girl  - MhSnw girl""') msize(large) mlabcolor(red%30) mfcolor(red%50) mcolor(red%50) ciopts(lc(red%50)) if(@ll>0 | @ul<0) msymbol(Oh) offset(0.25)) ///
  ////
  || ///
   (matrix(estimate_phy_m1T), ci(estimate_phy_CI_m1T)  keep(14vs1._at ) label(`""TlSow boy  - MhSnw boy""') msize(large) mlabcolor(gray%30) mfcolor(gray%50) mcolor(gray%50) ciopts(lc(gray%50)) if(@ll<0 & @ul>0) msymbol(d) offset(-0.25)) /// 
  (matrix(estimate_phy_m1T), ci(estimate_phy_CI_m1T)  keep(14vs1._at ) label(`""TlSow boy - MhSnw boy""') msize(large) mlabcolor(red%30) mfcolor(red%50) mcolor(red%50) ciopts(lc(red%50)) if(@ll>0 | @ul<0) msymbol(d) offset(-0.25)) /// 
   (matrix(estimate_phy_m1T2), ci(estimate_phy_CI_m1T2)  keep(14vs1._at ) label(`""TlSow boy  - MhSnw boy""') msize(large) mlabcolor(gray%30) mfcolor(gray%50) mcolor(gray%50) ciopts(lc(gray%50)) if(@ll<0 & @ul>0) msymbol(D) offset(0)) /// 
  (matrix(estimate_phy_m1T2), ci(estimate_phy_CI_m1T2)  keep(14vs1._at ) label(`""TlSow boy - MhSnw boy""') msize(large) mlabcolor(red%30) mfcolor(red%50) mcolor(red%50) ciopts(lc(red%50)) if(@ll>0 | @ul<0) msymbol(D) offset(0)) /// 
   (matrix(estimate_phy_m1T4), ci(estimate_phy_CI_m1T4)  keep(14vs1._at ) label(`""TlSow boy  - MhSnw boy""') msize(large) mlabcolor(gray%30) mfcolor(gray%50) mcolor(gray%50) ciopts(lc(gray%50)) if(@ll<0 & @ul>0) msymbol(Dh) offset(0.25)) /// 
  (matrix(estimate_phy_m1T4), ci(estimate_phy_CI_m1T4)  keep(14vs1._at ) label(`""TlSow boy - MhSnw boy""') msize(large) mlabcolor(red%30) mfcolor(red%50) mcolor(red%50) ciopts(lc(red%50)) if(@ll>0 | @ul<0) msymbol(Dh) offset(0.25)) ///
  ///
   (matrix(estimate_phy_m1T), ci(estimate_phy_CI_m1T)  keep(14vs3._at ) label(`""TlSow boy  - MhSnw girl""') msize(large) mlabcolor(gray%30) mfcolor(gray%50) mcolor(gray%50) ciopts(lc(gray%50)) if(@ll<0 & @ul>0) msymbol(t) offset(-0.25)) /// 
  (matrix(estimate_phy_m1T), ci(estimate_phy_CI_m1T)  keep(14vs3._at ) label(`""TlSow boy  - MhSnw girl""') msize(large) mlabcolor(red%30) mfcolor(red%50) mcolor(red%50) ciopts(lc(red%50)) if(@ll>0 | @ul<0) msymbol(t) offset(-0.25)) /// 
   (matrix(estimate_phy_m1T2), ci(estimate_phy_CI_m1T2)  keep(14vs3._at ) label(`""TlSow boy  - MhSnw girl""') msize(large) mlabcolor(gray%30) mfcolor(gray%50) mcolor(gray%50) ciopts(lc(gray%50)) if(@ll<0 & @ul>0) msymbol(T) offset(0)) /// 
  (matrix(estimate_phy_m1T2), ci(estimate_phy_CI_m1T2)  keep(14vs3._at ) label(`""TlSow boy  - MhSnw girl""') msize(large) mlabcolor(red%30) mfcolor(red%50) mcolor(red%50) ciopts(lc(red%50)) if(@ll>0 | @ul<0) msymbol(T) offset(0)) /// 
   (matrix(estimate_phy_m1T4), ci(estimate_phy_CI_m1T4)  keep(14vs3._at ) label(`""TlSow boy  - MhSnw girl""') msize(large) mlabcolor(gray%30) mfcolor(gray%50) mcolor(gray%50) ciopts(lc(gray%50)) if(@ll<0 & @ul>0) msymbol(Th) offset(0.25)) /// 
  (matrix(estimate_phy_m1T4), ci(estimate_phy_CI_m1T4)  keep(14vs3._at ) label(`""TlSow boy  - MhSnw girl""') msize(large) mlabcolor(red%30) mfcolor(red%50) mcolor(red%50) ciopts(lc(red%50)) if(@ll>0 | @ul<0) msymbol(Th) offset(0.25)) ///
  ///
   (matrix(estimate_phy_m1T), ci(estimate_phy_CI_m1T)  keep(16vs1._at ) label(`""TlSow girl  - MhSnw boy""') msize(large) mlabcolor(gray%30) mfcolor(gray%50) mcolor(gray%50) ciopts(lc(gray%50)) if(@ll<0 & @ul>0) msymbol(s) offset(-0.25)) /// 
  (matrix(estimate_phy_m1T), ci(estimate_phy_CI_m1T)  keep(16vs1._at ) label(`""TlSow girl  - MhSnw boy""') msize(large) mlabcolor(red%30) mfcolor(red%50) mcolor(red%50) ciopts(lc(red%50)) if(@ll>0 | @ul<0) msymbol(s) offset(-0.25)) /// 
   (matrix(estimate_phy_m1T2), ci(estimate_phy_CI_m1T2)  keep(16vs1._at ) label(`""TlSow girl  - MhSnw boy""') msize(large) mlabcolor(gray%30) mfcolor(gray%50) mcolor(gray%50) ciopts(lc(gray%50)) if(@ll<0 & @ul>0) msymbol(S) offset(0)) /// 
  (matrix(estimate_phy_m1T2), ci(estimate_phy_CI_m1T2)  keep(16vs1._at ) label(`""TlSow girl  - MhSnw boy""') msize(large) mlabcolor(red%30) mfcolor(red%50) mcolor(red%50) ciopts(lc(red%50)) if(@ll>0 | @ul<0) msymbol(S) offset(0)) /// 
   (matrix(estimate_phy_m1T4), ci(estimate_phy_CI_m1T4)  keep(16vs1._at ) label(`""TlSow girl  - MhSnw boy""') msize(large) mlabcolor(gray%30) mfcolor(gray%50) mcolor(gray%50) ciopts(lc(gray%50)) if(@ll<0 & @ul>0) msymbol(Sh) offset(0.25)) /// 
  (matrix(estimate_phy_m1T4), ci(estimate_phy_CI_m1T4)  keep(16vs1._at ) label(`""TlSow girl  - MhSnw boy""') msize(large) mlabcolor(red%30) mfcolor(red%50) mcolor(red%50) ciopts(lc(red%50)) if(@ll>0 | @ul<0) msymbol(Sh) offset(0.25)) ///
  ///
   (matrix(estimate_phy_m1T), ci(estimate_phy_CI_m1T)  keep(16vs3._at ) label(`""TlSow girl  - MhSnw girl""') msize(large) mlabcolor(gray%30) mfcolor(gray%50) mcolor(gray%50) ciopts(lc(gray%50)) if(@ll<0 & @ul>0) msymbol(o) offset(-0.25)) /// 
  (matrix(estimate_phy_m1T), ci(estimate_phy_CI_m1T)  keep(16vs3._at ) label(`""TlSow girl  - MhSnw girl""') msize(large) mlabcolor(red%30) mfcolor(red%50) mcolor(red%50) ciopts(lc(red%50)) if(@ll>0 | @ul<0) msymbol(o) offset(-0.25)) /// 
   (matrix(estimate_phy_m1T2), ci(estimate_phy_CI_m1T2)  keep(16vs3._at ) label(`""TlSow girl  - MhSnw girl""') msize(large) mlabcolor(gray%30) mfcolor(gray%50) mcolor(gray%50) ciopts(lc(gray%50)) if(@ll<0 & @ul>0) msymbol(O) offset(0)) /// 
  (matrix(estimate_phy_m1T2), ci(estimate_phy_CI_m1T2)  keep(16vs3._at ) label(`""TlSow girl  - MhSnw girl""') msize(large) mlabcolor(red%30) mfcolor(red%50) mcolor(red%50) ciopts(lc(red%50)) if(@ll>0 | @ul<0) msymbol(O) offset(0)) /// 
   (matrix(estimate_phy_m1T4), ci(estimate_phy_CI_m1T4)  keep(16vs3._at ) label(`""TlSow girl  - MhSnw girl""') msize(large) mlabcolor(gray%30) mfcolor(gray%50) mcolor(gray%50) ciopts(lc(gray%50)) if(@ll<0 & @ul>0) msymbol(Oh) offset(0.25)) /// 
  (matrix(estimate_phy_m1T4), ci(estimate_phy_CI_m1T4)  keep(16vs3._at ) label(`""TlSow girl  - MhSnw girl""') msize(large) mlabcolor(red%30) mfcolor(red%50) mcolor(red%50) ciopts(lc(red%50)) if(@ll>0 | @ul<0) msymbol(Oh) offset(0.25)) ///
  //// 
   || ///
   (matrix(estimate_che_m1T), ci(estimate_che_CI_m1T)  keep(14vs1._at ) label(`""TlSow boy  - MhSnw boy""') msize(large) mlabcolor(gray%30) mfcolor(gray%50) mcolor(gray%50) ciopts(lc(gray%50)) if(@ll<0 & @ul>0) msymbol(d) offset(-0.25)) /// 
  (matrix(estimate_che_m1T), ci(estimate_che_CI_m1T)  keep(14vs1._at ) label(`""TlSow boy - MhSnw boy""') msize(large) mlabcolor(red%30) mfcolor(red%50) mcolor(red%50) ciopts(lc(red%50)) if(@ll>0 | @ul<0) msymbol(d) offset(-0.25)) /// 
   (matrix(estimate_che_m1T2), ci(estimate_che_CI_m1T2)  keep(14vs1._at ) label(`""TlSow boy  - MhSnw boy""') msize(large) mlabcolor(gray%30) mfcolor(gray%50) mcolor(gray%50) ciopts(lc(gray%50)) if(@ll<0 & @ul>0) msymbol(D) offset(0)) /// 
  (matrix(estimate_che_m1T2), ci(estimate_che_CI_m1T2)  keep(14vs1._at ) label(`""TlSow boy - MhSnw boy""') msize(large) mlabcolor(red%30) mfcolor(red%50) mcolor(red%50) ciopts(lc(red%50)) if(@ll>0 | @ul<0) msymbol(D) offset(0)) /// 
   (matrix(estimate_che_m1T4), ci(estimate_che_CI_m1T4)  keep(14vs1._at ) label(`""TlSow boy  - MhSnw boy""') msize(large) mlabcolor(gray%30) mfcolor(gray%50) mcolor(gray%50) ciopts(lc(gray%50)) if(@ll<0 & @ul>0) msymbol(Dh) offset(0.25)) /// 
  (matrix(estimate_che_m1T4), ci(estimate_che_CI_m1T4)  keep(14vs1._at ) label(`""TlSow boy - MhSnw boy""') msize(large) mlabcolor(red%30) mfcolor(red%50) mcolor(red%50) ciopts(lc(red%50)) if(@ll>0 | @ul<0) msymbol(Dh) offset(0.25)) ///
  ///
   (matrix(estimate_che_m1T), ci(estimate_che_CI_m1T)  keep(14vs3._at ) label(`""TlSow boy  - MhSnw girl""') msize(large) mlabcolor(gray%30) mfcolor(gray%50) mcolor(gray%50) ciopts(lc(gray%50)) if(@ll<0 & @ul>0) msymbol(t) offset(-0.25)) /// 
  (matrix(estimate_che_m1T), ci(estimate_che_CI_m1T)  keep(14vs3._at ) label(`""TlSow boy  - MhSnw girl""') msize(large) mlabcolor(red%30) mfcolor(red%50) mcolor(red%50) ciopts(lc(red%50)) if(@ll>0 | @ul<0) msymbol(t) offset(-0.25)) /// 
   (matrix(estimate_che_m1T2), ci(estimate_che_CI_m1T2)  keep(14vs3._at ) label(`""TlSow boy  - MhSnw girl""') msize(large) mlabcolor(gray%30) mfcolor(gray%50) mcolor(gray%50) ciopts(lc(gray%50)) if(@ll<0 & @ul>0) msymbol(T) offset(0)) /// 
  (matrix(estimate_che_m1T2), ci(estimate_che_CI_m1T2)  keep(14vs3._at ) label(`""TlSow boy  - MhSnw girl""') msize(large) mlabcolor(red%30) mfcolor(red%50) mcolor(red%50) ciopts(lc(red%50)) if(@ll>0 | @ul<0) msymbol(T) offset(0)) /// 
   (matrix(estimate_che_m1T4), ci(estimate_che_CI_m1T4)  keep(14vs3._at ) label(`""TlSow boy  - MhSnw girl""') msize(large) mlabcolor(gray%30) mfcolor(gray%50) mcolor(gray%50) ciopts(lc(gray%50)) if(@ll<0 & @ul>0) msymbol(Th) offset(0.25)) /// 
  (matrix(estimate_che_m1T4), ci(estimate_che_CI_m1T4)  keep(14vs3._at ) label(`""TlSow boy  - MhSnw girl""') msize(large) mlabcolor(red%30) mfcolor(red%50) mcolor(red%50) ciopts(lc(red%50)) if(@ll>0 | @ul<0) msymbol(Th) offset(0.25)) ///
  ///
   (matrix(estimate_che_m1T), ci(estimate_che_CI_m1T)  keep(16vs1._at ) label(`""TlSow girl  - MhSnw boy""') msize(large) mlabcolor(gray%30) mfcolor(gray%50) mcolor(gray%50) ciopts(lc(gray%50)) if(@ll<0 & @ul>0) msymbol(s) offset(-0.25)) /// 
  (matrix(estimate_che_m1T), ci(estimate_che_CI_m1T)  keep(16vs1._at ) label(`""TlSow girl  - MhSnw boy""') msize(large) mlabcolor(red%30) mfcolor(red%50) mcolor(red%50) ciopts(lc(red%50)) if(@ll>0 | @ul<0) msymbol(s) offset(-0.25)) /// 
   (matrix(estimate_che_m1T2), ci(estimate_che_CI_m1T2)  keep(16vs1._at ) label(`""TlSow girl  - MhSnw boy""') msize(large) mlabcolor(gray%30) mfcolor(gray%50) mcolor(gray%50) ciopts(lc(gray%50)) if(@ll<0 & @ul>0) msymbol(S) offset(0)) /// 
  (matrix(estimate_che_m1T2), ci(estimate_che_CI_m1T2)  keep(16vs1._at ) label(`""TlSow girl  - MhSnw boy""') msize(large) mlabcolor(red%30) mfcolor(red%50) mcolor(red%50) ciopts(lc(red%50)) if(@ll>0 | @ul<0) msymbol(S) offset(0)) /// 
   (matrix(estimate_che_m1T4), ci(estimate_che_CI_m1T4)  keep(16vs1._at ) label(`""TlSow girl  - MhSnw boy""') msize(large) mlabcolor(gray%30) mfcolor(gray%50) mcolor(gray%50) ciopts(lc(gray%50)) if(@ll<0 & @ul>0) msymbol(Sh) offset(0.25)) /// 
  (matrix(estimate_che_m1T4), ci(estimate_che_CI_m1T4)  keep(16vs1._at ) label(`""TlSow girl  - MhSnw boy""') msize(large) mlabcolor(red%30) mfcolor(red%50) mcolor(red%50) ciopts(lc(red%50)) if(@ll>0 | @ul<0) msymbol(Sh) offset(0.25)) ///
  ///
   (matrix(estimate_che_m1T), ci(estimate_che_CI_m1T)  keep(16vs3._at ) label(`""TlSow girl  - MhSnw girl""') msize(large) mlabcolor(gray%30) mfcolor(gray%50) mcolor(gray%50) ciopts(lc(gray%50)) if(@ll<0 & @ul>0) msymbol(o) offset(-0.25)) /// 
  (matrix(estimate_che_m1T), ci(estimate_che_CI_m1T)  keep(16vs3._at ) label(`""TlSow girl  - MhSnw girl""') msize(large) mlabcolor(red%30) mfcolor(red%50) mcolor(red%50) ciopts(lc(red%50)) if(@ll>0 | @ul<0) msymbol(o) offset(-0.25)) /// 
   (matrix(estimate_che_m1T2), ci(estimate_che_CI_m1T2)  keep(16vs3._at ) label(`""TlSow girl  - MhSnw girl""') msize(large) mlabcolor(gray%30) mfcolor(gray%50) mcolor(gray%50) ciopts(lc(gray%50)) if(@ll<0 & @ul>0) msymbol(O) offset(0)) /// 
  (matrix(estimate_che_m1T2), ci(estimate_che_CI_m1T2)  keep(16vs3._at ) label(`""TlSow girl  - MhSnw girl""') msize(large) mlabcolor(red%30) mfcolor(red%50) mcolor(red%50) ciopts(lc(red%50)) if(@ll>0 | @ul<0) msymbol(O) offset(0)) /// 
   (matrix(estimate_che_m1T4), ci(estimate_che_CI_m1T4)  keep(16vs3._at ) label(`""TlSow girl  - MhSnw girl""') msize(large) mlabcolor(gray%30) mfcolor(gray%50) mcolor(gray%50) ciopts(lc(gray%50)) if(@ll<0 & @ul>0) msymbol(Oh) offset(0.25)) /// 
  (matrix(estimate_che_m1T4), ci(estimate_che_CI_m1T4)  keep(16vs3._at ) label(`""TlSow girl  - MhSnw girl""') msize(large) mlabcolor(red%30) mfcolor(red%50) mcolor(red%50) ciopts(lc(red%50)) if(@ll>0 | @ul<0) msymbol(Oh) offset(0.25)) ///
  ////
 || ///
   (matrix(estimate_bio_m1T), ci(estimate_bio_CI_m1T)  keep(14vs1._at ) label(`""TlSow boy  - MhSnw boy""') msize(large) mlabcolor(gray%30) mfcolor(gray%50) mcolor(gray%50) ciopts(lc(gray%50)) if(@ll<0 & @ul>0) msymbol(d) offset(-0.25)) /// 
  (matrix(estimate_bio_m1T), ci(estimate_bio_CI_m1T)  keep(14vs1._at ) label(`""TlSow boy - MhSnw boy""') msize(large) mlabcolor(red%30) mfcolor(red%50) mcolor(red%50) ciopts(lc(red%50)) if(@ll>0 | @ul<0) msymbol(d) offset(-0.25)) /// 
   (matrix(estimate_bio_m1T2), ci(estimate_bio_CI_m1T2)  keep(14vs1._at ) label(`""TlSow boy  - MhSnw boy""') msize(large) mlabcolor(gray%30) mfcolor(gray%50) mcolor(gray%50) ciopts(lc(gray%50)) if(@ll<0 & @ul>0) msymbol(D) offset(0)) /// 
  (matrix(estimate_bio_m1T2), ci(estimate_bio_CI_m1T2)  keep(14vs1._at ) label(`""TlSow boy - MhSnw boy""') msize(large) mlabcolor(red%30) mfcolor(red%50) mcolor(red%50) ciopts(lc(red%50)) if(@ll>0 | @ul<0) msymbol(D) offset(0)) /// 
   (matrix(estimate_bio_m1T4), ci(estimate_bio_CI_m1T4)  keep(14vs1._at ) label(`""TlSow boy  - MhSnw boy""') msize(large) mlabcolor(gray%30) mfcolor(gray%50) mcolor(gray%50) ciopts(lc(gray%50)) if(@ll<0 & @ul>0) msymbol(Dh) offset(0.25)) /// 
  (matrix(estimate_bio_m1T4), ci(estimate_bio_CI_m1T4)  keep(14vs1._at ) label(`""TlSow boy - MhSnw boy""') msize(large) mlabcolor(red%30) mfcolor(red%50) mcolor(red%50) ciopts(lc(red%50)) if(@ll>0 | @ul<0) msymbol(Dh) offset(0.25)) ///
  ///
   (matrix(estimate_bio_m1T), ci(estimate_bio_CI_m1T)  keep(14vs3._at ) label(`""TlSow boy  - MhSnw girl""') msize(large) mlabcolor(gray%30) mfcolor(gray%50) mcolor(gray%50) ciopts(lc(gray%50)) if(@ll<0 & @ul>0) msymbol(t) offset(-0.25)) /// 
  (matrix(estimate_bio_m1T), ci(estimate_bio_CI_m1T)  keep(14vs3._at ) label(`""TlSow boy  - MhSnw girl""') msize(large) mlabcolor(red%30) mfcolor(red%50) mcolor(red%50) ciopts(lc(red%50)) if(@ll>0 | @ul<0) msymbol(t) offset(-0.25)) /// 
   (matrix(estimate_bio_m1T2), ci(estimate_bio_CI_m1T2)  keep(14vs3._at ) label(`""TlSow boy  - MhSnw girl""') msize(large) mlabcolor(gray%30) mfcolor(gray%50) mcolor(gray%50) ciopts(lc(gray%50)) if(@ll<0 & @ul>0) msymbol(T) offset(0)) /// 
  (matrix(estimate_bio_m1T2), ci(estimate_bio_CI_m1T2)  keep(14vs3._at ) label(`""TlSow boy  - MhSnw girl""') msize(large) mlabcolor(red%30) mfcolor(red%50) mcolor(red%50) ciopts(lc(red%50)) if(@ll>0 | @ul<0) msymbol(T) offset(0)) /// 
   (matrix(estimate_bio_m1T4), ci(estimate_bio_CI_m1T4)  keep(14vs3._at ) label(`""TlSow boy  - MhSnw girl""') msize(large) mlabcolor(gray%30) mfcolor(gray%50) mcolor(gray%50) ciopts(lc(gray%50)) if(@ll<0 & @ul>0) msymbol(Th) offset(0.25)) /// 
  (matrix(estimate_bio_m1T4), ci(estimate_bio_CI_m1T4)  keep(14vs3._at ) label(`""TlSow boy  - MhSnw girl""') msize(large) mlabcolor(red%30) mfcolor(red%50) mcolor(red%50) ciopts(lc(red%50)) if(@ll>0 | @ul<0) msymbol(Th) offset(0.25)) ///
  ///
   (matrix(estimate_bio_m1T), ci(estimate_bio_CI_m1T)  keep(16vs1._at ) label(`""TlSow girl  - MhSnw boy""') msize(large) mlabcolor(gray%30) mfcolor(gray%50) mcolor(gray%50) ciopts(lc(gray%50)) if(@ll<0 & @ul>0) msymbol(s) offset(-0.25)) /// 
  (matrix(estimate_bio_m1T), ci(estimate_bio_CI_m1T)  keep(16vs1._at ) label(`""TlSow girl  - MhSnw boy""') msize(large) mlabcolor(red%30) mfcolor(red%50) mcolor(red%50) ciopts(lc(red%50)) if(@ll>0 | @ul<0) msymbol(s) offset(-0.25)) /// 
   (matrix(estimate_bio_m1T2), ci(estimate_bio_CI_m1T2)  keep(16vs1._at ) label(`""TlSow girl  - MhSnw boy""') msize(large) mlabcolor(gray%30) mfcolor(gray%50) mcolor(gray%50) ciopts(lc(gray%50)) if(@ll<0 & @ul>0) msymbol(S) offset(0)) /// 
  (matrix(estimate_bio_m1T2), ci(estimate_bio_CI_m1T2)  keep(16vs1._at ) label(`""TlSow girl  - MhSnw boy""') msize(large) mlabcolor(red%30) mfcolor(red%50) mcolor(red%50) ciopts(lc(red%50)) if(@ll>0 | @ul<0) msymbol(S) offset(0)) /// 
   (matrix(estimate_bio_m1T4), ci(estimate_bio_CI_m1T4)  keep(16vs1._at ) label(`""TlSow girl  - MhSnw boy""') msize(large) mlabcolor(gray%30) mfcolor(gray%50) mcolor(gray%50) ciopts(lc(gray%50)) if(@ll<0 & @ul>0) msymbol(Sh) offset(0.25)) /// 
  (matrix(estimate_bio_m1T4), ci(estimate_bio_CI_m1T4)  keep(16vs1._at ) label(`""TlSow girl  - MhSnw boy""') msize(large) mlabcolor(red%30) mfcolor(red%50) mcolor(red%50) ciopts(lc(red%50)) if(@ll>0 | @ul<0) msymbol(Sh) offset(0.25)) ///
  ///
   (matrix(estimate_bio_m1T), ci(estimate_bio_CI_m1T)  keep(16vs3._at ) label(`""TlSow girl  - MhSnw girl""') msize(large) mlabcolor(gray%30) mfcolor(gray%50) mcolor(gray%50) ciopts(lc(gray%50)) if(@ll<0 & @ul>0) msymbol(o) offset(-0.25)) /// 
  (matrix(estimate_bio_m1T), ci(estimate_bio_CI_m1T)  keep(16vs3._at ) label(`""TlSow girl  - MhSnw girl""') msize(large) mlabcolor(red%30) mfcolor(red%50) mcolor(red%50) ciopts(lc(red%50)) if(@ll>0 | @ul<0) msymbol(o) offset(-0.25)) /// 
   (matrix(estimate_bio_m1T2), ci(estimate_bio_CI_m1T2)  keep(16vs3._at ) label(`""TlSow girl  - MhSnw girl""') msize(large) mlabcolor(gray%30) mfcolor(gray%50) mcolor(gray%50) ciopts(lc(gray%50)) if(@ll<0 & @ul>0) msymbol(O) offset(0)) /// 
  (matrix(estimate_bio_m1T2), ci(estimate_bio_CI_m1T2)  keep(16vs3._at ) label(`""TlSow girl  - MhSnw girl""') msize(large) mlabcolor(red%30) mfcolor(red%50) mcolor(red%50) ciopts(lc(red%50)) if(@ll>0 | @ul<0) msymbol(O) offset(0)) /// 
   (matrix(estimate_bio_m1T4), ci(estimate_bio_CI_m1T4)  keep(16vs3._at ) label(`""TlSow girl  - MhSnw girl""') msize(large) mlabcolor(gray%30) mfcolor(gray%50) mcolor(gray%50) ciopts(lc(gray%50)) if(@ll<0 & @ul>0) msymbol(Oh) offset(0.25)) /// 
  (matrix(estimate_bio_m1T4), ci(estimate_bio_CI_m1T4)  keep(16vs3._at ) label(`""TlSow girl  - MhSnw girl""') msize(large) mlabcolor(red%30) mfcolor(red%50) mcolor(red%50) ciopts(lc(red%50)) if(@ll>0 | @ul<0) msymbol(Oh) offset(0.25)) ///
  ////  
  , vertical   coeflabels(14vs1._at = ""   14vs3._at = "" 16vs1._at = ""    16vs3._at = "")  yline(0 ,lpattern(dash) lcolor(red%40)) ///
 legend(region(lwidth(none)) row(3)) levels(95) ylabel(-1 (0.5) 0.5) yscale(range(-1 0.5))   bylabels("German" "Math" "Physics" "Chemistry" "Biology")  byopts(col(5) imargin(r=5)) plotregion(style(none)) bgcolor(white)

  
  

 
gr_edit .plotregion1.xaxis1[1].style.editstyle majorstyle(tickstyle(show_labels(no))) editcopy
gr_edit .plotregion1.xaxis1[1].style.editstyle majorstyle(tickstyle(linestyle(color(white)))) editcopy

gr_edit .style.editstyle boxstyle(shadestyle(color(white))) editcopy
gr_edit .plotregion1.subtitle[1].DragBy 3.4 0 editcopy
gr_edit .plotregion1.subtitle[2].DragBy 3.4 0 editcopy
gr_edit .plotregion1.subtitle[3].DragBy 3.4 0 editcopy
gr_edit .plotregion1.subtitle[4].DragBy 3.4 0 editcopy
gr_edit .plotregion1.subtitle[5].DragBy 3.4 0 editcopy

gr_edit .plotregion1.subtitle[1].style.editstyle fillcolor(none) linestyle(width(none)) editcopy

gr_edit .plotregion1.subtitle[1].style.editstyle drawbox(no) editcopy
gr_edit .plotregion1.subtitle[2].style.editstyle drawbox(no) editcopy
gr_edit .plotregion1.subtitle[3].style.editstyle drawbox(no) editcopy
gr_edit .plotregion1.subtitle[4].style.editstyle drawbox(no) editcopy
gr_edit .plotregion1.subtitle[5].style.editstyle drawbox(no) editcopy

gr_edit .style.editstyle boxstyle(linestyle(color(white))) editcopy
gr_edit .style.editstyle boxstyle(linestyle(width(none))) editcopy 


gr_edit .plotregion1.yaxis1[1].title.fill_if_undrawn.setstyle, style(no)
gr_edit .plotregion1.yaxis1[1].title.text = {}
gr_edit .plotregion1.yaxis1[1].title.text.Arrpush Predicted grade difference
gr_edit .plotregion1.yaxis1[1].title.draw_view.setstyle, style(yes)
gr_edit .plotregion1.yaxis1[1].title.style.editstyle margin(small) editcopy 

gr_edit .legend.style.editstyle boxstyle(linestyle(color(white))) editcopy
gr_edit .legend.Edit, keepstyles

gr_edit .plotregion1.subtitle[1].style.editstyle size(large) editcopy
gr_edit .plotregion1.subtitle[2].style.editstyle size(large) editcopy
gr_edit .plotregion1.subtitle[3].style.editstyle size(large) editcopy
gr_edit .plotregion1.subtitle[4].style.editstyle size(large) editcopy
gr_edit .plotregion1.subtitle[5].style.editstyle size(large) editcopy


gr_edit .legend.plotregion1.label[1].style.editstyle size(small) editcopy
gr_edit .legend.plotregion1.label[3].style.editstyle size(small) editcopy
gr_edit .legend.plotregion1.label[5].style.editstyle size(small) editcopy
gr_edit .legend.plotregion1.label[7].style.editstyle size(small) editcopy
gr_edit .legend.plotregion1.label[9].style.editstyle size(small) editcopy
gr_edit .legend.plotregion1.label[11].style.editstyle size(small) editcopy
gr_edit .legend.plotregion1.label[13].style.editstyle size(small) editcopy
gr_edit .legend.plotregion1.label[15].style.editstyle size(small) editcopy
gr_edit .legend.plotregion1.label[17].style.editstyle size(small) editcopy
gr_edit .legend.plotregion1.label[19].style.editstyle size(small) editcopy
gr_edit .legend.plotregion1.label[21].style.editstyle size(small) editcopy
gr_edit .legend.plotregion1.label[23].style.editstyle size(small) editcopy


gr_edit .legend.plotregion1.key[2].draw_view.setstyle, style(no)
gr_edit .legend.plotregion1.label[2].draw_view.setstyle, style(no)
gr_edit .legend.plotregion1.label[2].fill_if_undrawn.setstyle, style(no)
  gr_edit .legend.plotregion1.key[4].draw_view.setstyle, style(no)
gr_edit .legend.plotregion1.label[4].draw_view.setstyle, style(no)
gr_edit .legend.plotregion1.label[4].fill_if_undrawn.setstyle, style(no)
  gr_edit .legend.plotregion1.key[6].draw_view.setstyle, style(no)
gr_edit .legend.plotregion1.label[6].draw_view.setstyle, style(no)
gr_edit .legend.plotregion1.label[6].fill_if_undrawn.setstyle, style(no)
  gr_edit .legend.plotregion1.key[8].draw_view.setstyle, style(no)
gr_edit .legend.plotregion1.label[8].draw_view.setstyle, style(no)
gr_edit .legend.plotregion1.label[8].fill_if_undrawn.setstyle, style(no)
  gr_edit .legend.plotregion1.key[10].draw_view.setstyle, style(no)
gr_edit .legend.plotregion1.label[10].draw_view.setstyle, style(no)
gr_edit .legend.plotregion1.label[10].fill_if_undrawn.setstyle, style(no)
  gr_edit .legend.plotregion1.key[12].draw_view.setstyle, style(no)
gr_edit .legend.plotregion1.label[12].draw_view.setstyle, style(no)
gr_edit .legend.plotregion1.label[12].fill_if_undrawn.setstyle, style(no)
  gr_edit .legend.plotregion1.key[14].draw_view.setstyle, style(no)
gr_edit .legend.plotregion1.label[14].draw_view.setstyle, style(no)
gr_edit .legend.plotregion1.label[14].fill_if_undrawn.setstyle, style(no)
  gr_edit .legend.plotregion1.key[16].draw_view.setstyle, style(no)
gr_edit .legend.plotregion1.label[16].draw_view.setstyle, style(no)
gr_edit .legend.plotregion1.label[16].fill_if_undrawn.setstyle, style(no)
  gr_edit .legend.plotregion1.key[18].draw_view.setstyle, style(no)
gr_edit .legend.plotregion1.label[18].draw_view.setstyle, style(no)
gr_edit .legend.plotregion1.label[18].fill_if_undrawn.setstyle, style(no)
  gr_edit .legend.plotregion1.key[20].draw_view.setstyle, style(no)
gr_edit .legend.plotregion1.label[20].draw_view.setstyle, style(no)
gr_edit .legend.plotregion1.label[20].fill_if_undrawn.setstyle, style(no)
  gr_edit .legend.plotregion1.key[22].draw_view.setstyle, style(no)
gr_edit .legend.plotregion1.label[22].draw_view.setstyle, style(no)
gr_edit .legend.plotregion1.label[22].fill_if_undrawn.setstyle, style(no)
  gr_edit .legend.plotregion1.key[24].draw_view.setstyle, style(no)
gr_edit .legend.plotregion1.label[24].draw_view.setstyle, style(no)
gr_edit .legend.plotregion1.label[24].fill_if_undrawn.setstyle, style(no)


gr_edit .legend.Edit , style(rows(4)) style(cols(0)) keepstyles 


gr_edit .legend.plotregion1.key[2].draw_view.setstyle, style(no)
gr_edit .legend.plotregion1.label[2].draw_view.setstyle, style(no)
gr_edit .legend.plotregion1.label[2].fill_if_undrawn.setstyle, style(no)
  gr_edit .legend.plotregion1.key[4].draw_view.setstyle, style(no)
gr_edit .legend.plotregion1.label[4].draw_view.setstyle, style(no)
gr_edit .legend.plotregion1.label[4].fill_if_undrawn.setstyle, style(no)
  gr_edit .legend.plotregion1.key[6].draw_view.setstyle, style(no)
gr_edit .legend.plotregion1.label[6].draw_view.setstyle, style(no)
gr_edit .legend.plotregion1.label[6].fill_if_undrawn.setstyle, style(no)
  gr_edit .legend.plotregion1.key[8].draw_view.setstyle, style(no)
gr_edit .legend.plotregion1.label[8].draw_view.setstyle, style(no)
gr_edit .legend.plotregion1.label[8].fill_if_undrawn.setstyle, style(no)
  gr_edit .legend.plotregion1.key[10].draw_view.setstyle, style(no)
gr_edit .legend.plotregion1.label[10].draw_view.setstyle, style(no)
gr_edit .legend.plotregion1.label[10].fill_if_undrawn.setstyle, style(no)
  gr_edit .legend.plotregion1.key[12].draw_view.setstyle, style(no)
gr_edit .legend.plotregion1.label[12].draw_view.setstyle, style(no)
gr_edit .legend.plotregion1.label[12].fill_if_undrawn.setstyle, style(no)
  gr_edit .legend.plotregion1.key[14].draw_view.setstyle, style(no)
gr_edit .legend.plotregion1.label[14].draw_view.setstyle, style(no)
gr_edit .legend.plotregion1.label[14].fill_if_undrawn.setstyle, style(no)
  gr_edit .legend.plotregion1.key[16].draw_view.setstyle, style(no)
gr_edit .legend.plotregion1.label[16].draw_view.setstyle, style(no)
gr_edit .legend.plotregion1.label[16].fill_if_undrawn.setstyle, style(no)
  gr_edit .legend.plotregion1.key[18].draw_view.setstyle, style(no)
gr_edit .legend.plotregion1.label[18].draw_view.setstyle, style(no)
gr_edit .legend.plotregion1.label[18].fill_if_undrawn.setstyle, style(no)
  gr_edit .legend.plotregion1.key[20].draw_view.setstyle, style(no)
gr_edit .legend.plotregion1.label[20].draw_view.setstyle, style(no)
gr_edit .legend.plotregion1.label[20].fill_if_undrawn.setstyle, style(no)
  gr_edit .legend.plotregion1.key[22].draw_view.setstyle, style(no)
gr_edit .legend.plotregion1.label[22].draw_view.setstyle, style(no)
gr_edit .legend.plotregion1.label[22].fill_if_undrawn.setstyle, style(no)
  gr_edit .legend.plotregion1.key[24].draw_view.setstyle, style(no)
gr_edit .legend.plotregion1.label[24].draw_view.setstyle, style(no)
gr_edit .legend.plotregion1.label[24].fill_if_undrawn.setstyle, style(no)

graph display, ysize(10) xsize(20)

gr_edit .legend.plotregion1.label[3].text = {}
gr_edit .legend.plotregion1.label[3].text.Arrpush 2-way IE
gr_edit .legend.plotregion1.label[9].text = {}
gr_edit .legend.plotregion1.label[9].text.Arrpush 2-way IE
gr_edit .legend.plotregion1.label[15].text = {}
gr_edit .legend.plotregion1.label[15].text.Arrpush 2-way IE
gr_edit .legend.plotregion1.label[21].text = {}
gr_edit .legend.plotregion1.label[21].text.Arrpush 2-way IE
gr_edit .legend.plotregion1.label[5].text = {}
gr_edit .legend.plotregion1.label[5].text.Arrpush 4-way IE

gr_edit .legend.plotregion1.label[11].text = {}
gr_edit .legend.plotregion1.label[11].text.Arrpush 4-way IE
gr_edit .legend.plotregion1.label[17].text = {}
gr_edit .legend.plotregion1.label[17].text.Arrpush 4-way IE
gr_edit .legend.plotregion1.label[23].text = {}
gr_edit .legend.plotregion1.label[23].text.Arrpush 4-way IE


gr_edit .legend.plotregion1.label[1].style.editstyle size(vsmall) editcopy
gr_edit .legend.plotregion1.label[7].style.editstyle size(vsmall) editcopy
gr_edit .legend.plotregion1.label[13].style.editstyle size(vsmall) editcopy
gr_edit .legend.plotregion1.label[19].style.editstyle size(vsmall) editcopy

gr_edit .legend.plotregion1.label[1].text = {}
gr_edit .legend.plotregion1.label[1].text.Arrpush Turkish low SES overweight/obese boy - majority high SES non-overweight/obese boy no IE


gr_edit .legend.plotregion1.label[7].text = {}
gr_edit .legend.plotregion1.label[7].text.Arrpush Turkish low SES overweight/obese boy - majority high SES non-overweight/obese girl no IE

gr_edit .legend.plotregion1.label[13].text = {}
gr_edit .legend.plotregion1.label[13].text.Arrpush Turkish low SES overweight/obese girl - majority high SES non-overweight/obese boy no IE

gr_edit .legend.plotregion1.label[19].text = {}
gr_edit .legend.plotregion1.label[19].text.Arrpush Turkish low SES overweight/obese girl - majority high SES non-overweight/obese girl no IE


graph save "${GRAPH}\Figure_2.gph", replace
graph export "${GRAPH}\Figure_2.eps", as(eps) preview(on) replace
graph export "${GRAPH}\Figure_2.png", as(png)  replace  width(2908) height(1454)
graph export "${GRAPH}\Figure_2.tif", as(tif)  replace  
 


* Figure S2
 coefplot ///
 (matrix(estimate_ger_m1), ci(estimate_ger_CI_m1)  keep(14vs1._at ) label(`""MlSow boy  - MhSnw boy""') msize(large) mlabcolor(gray%30) mfcolor(gray%50) mcolor(gray%50) ciopts(lc(gray%50)) if(@ll<0 & @ul>0) msymbol(d) offset(-0.25)) /// 
  (matrix(estimate_ger_m1), ci(estimate_ger_CI_m1)  keep(14vs1._at ) label(`""MlSow boy - MhSnw boy""') msize(large) mlabcolor(red%30) mfcolor(red%50) mcolor(red%50) ciopts(lc(red%50)) if(@ll>0 | @ul<0) msymbol(d) offset(-0.25)) /// 
   (matrix(estimate_ger_m12), ci(estimate_ger_CI_m12)  keep(14vs1._at ) label(`""MlSow boy  - MhSnw boy""') msize(large) mlabcolor(gray%30) mfcolor(gray%50) mcolor(gray%50) ciopts(lc(gray%50)) if(@ll<0 & @ul>0) msymbol(D) offset(0)) /// 
  (matrix(estimate_ger_m12), ci(estimate_ger_CI_m12)  keep(14vs1._at ) label(`""MlSow boy - MhSnw boy""') msize(large) mlabcolor(red%30) mfcolor(red%50) mcolor(red%50) ciopts(lc(red%50)) if(@ll>0 | @ul<0) msymbol(D) offset(0)) /// 
   (matrix(estimate_ger_m14), ci(estimate_ger_CI_m14)  keep(14vs1._at ) label(`""MlSow boy  - MhSnw boy""') msize(large) mlabcolor(gray%30) mfcolor(gray%50) mcolor(gray%50) ciopts(lc(gray%50)) if(@ll<0 & @ul>0) msymbol(Dh) offset(0.25)) /// 
  (matrix(estimate_ger_m14), ci(estimate_ger_CI_m14)  keep(14vs1._at ) label(`""MlSow boy - MhSnw boy""') msize(large) mlabcolor(red%30) mfcolor(red%50) mcolor(red%50) ciopts(lc(red%50)) if(@ll>0 | @ul<0) msymbol(Dh) offset(0.25)) ///
  ///
   (matrix(estimate_ger_m1), ci(estimate_ger_CI_m1)  keep(14vs3._at ) label(`""MlSow boy  - MhSnw girl""') msize(large) mlabcolor(gray%30) mfcolor(gray%50) mcolor(gray%50) ciopts(lc(gray%50)) if(@ll<0 & @ul>0) msymbol(t) offset(-0.25)) /// 
  (matrix(estimate_ger_m1), ci(estimate_ger_CI_m1)  keep(14vs3._at ) label(`""MlSow boy  - MhSnw girl""') msize(large) mlabcolor(red%30) mfcolor(red%50) mcolor(red%50) ciopts(lc(red%50)) if(@ll>0 | @ul<0) msymbol(t) offset(-0.25)) /// 
   (matrix(estimate_ger_m12), ci(estimate_ger_CI_m12)  keep(14vs3._at ) label(`""MlSow boy  - MhSnw girl""') msize(large) mlabcolor(gray%30) mfcolor(gray%50) mcolor(gray%50) ciopts(lc(gray%50)) if(@ll<0 & @ul>0) msymbol(T) offset(0)) /// 
  (matrix(estimate_ger_m12), ci(estimate_ger_CI_m12)  keep(14vs3._at ) label(`""MlSow boy  - MhSnw girl""') msize(large) mlabcolor(red%30) mfcolor(red%50) mcolor(red%50) ciopts(lc(red%50)) if(@ll>0 | @ul<0) msymbol(T) offset(0)) /// 
   (matrix(estimate_ger_m14), ci(estimate_ger_CI_m14)  keep(14vs3._at ) label(`""MlSow boy  - MhSnw girl""') msize(large) mlabcolor(gray%30) mfcolor(gray%50) mcolor(gray%50) ciopts(lc(gray%50)) if(@ll<0 & @ul>0) msymbol(Th) offset(0.25)) /// 
  (matrix(estimate_ger_m14), ci(estimate_ger_CI_m14)  keep(14vs3._at ) label(`""MlSow boy  - MhSnw girl""') msize(large) mlabcolor(red%30) mfcolor(red%50) mcolor(red%50) ciopts(lc(red%50)) if(@ll>0 | @ul<0) msymbol(Th) offset(0.25)) ///
  ///
   (matrix(estimate_ger_m1), ci(estimate_ger_CI_m1)  keep(16vs1._at ) label(`""MlSow girl  - MhSnw boy""') msize(large) mlabcolor(gray%30) mfcolor(gray%50) mcolor(gray%50) ciopts(lc(gray%50)) if(@ll<0 & @ul>0) msymbol(s) offset(-0.25)) /// 
  (matrix(estimate_ger_m1), ci(estimate_ger_CI_m1)  keep(16vs1._at ) label(`""MlSow girl  - MhSnw boy""') msize(large) mlabcolor(red%30) mfcolor(red%50) mcolor(red%50) ciopts(lc(red%50)) if(@ll>0 | @ul<0) msymbol(s) offset(-0.25)) /// 
   (matrix(estimate_ger_m12), ci(estimate_ger_CI_m12)  keep(16vs1._at ) label(`""MlSow girl  - MhSnw boy""') msize(large) mlabcolor(gray%30) mfcolor(gray%50) mcolor(gray%50) ciopts(lc(gray%50)) if(@ll<0 & @ul>0) msymbol(S) offset(0)) /// 
  (matrix(estimate_ger_m12), ci(estimate_ger_CI_m12)  keep(16vs1._at ) label(`""MlSow girl  - MhSnw boy""') msize(large) mlabcolor(red%30) mfcolor(red%50) mcolor(red%50) ciopts(lc(red%50)) if(@ll>0 | @ul<0) msymbol(S) offset(0)) /// 
   (matrix(estimate_ger_m14), ci(estimate_ger_CI_m14)  keep(16vs1._at ) label(`""MlSow girl  - MhSnw boy""') msize(large) mlabcolor(gray%30) mfcolor(gray%50) mcolor(gray%50) ciopts(lc(gray%50)) if(@ll<0 & @ul>0) msymbol(Sh) offset(0.25)) /// 
  (matrix(estimate_ger_m14), ci(estimate_ger_CI_m14)  keep(16vs1._at ) label(`""MlSow girl  - MhSnw boy""') msize(large) mlabcolor(red%30) mfcolor(red%50) mcolor(red%50) ciopts(lc(red%50)) if(@ll>0 | @ul<0) msymbol(Sh) offset(0.25)) ///
  ///
   (matrix(estimate_ger_m1), ci(estimate_ger_CI_m1)  keep(16vs3._at ) label(`""MlSow girl  - MhSnw girl""') msize(large) mlabcolor(gray%30) mfcolor(gray%50) mcolor(gray%50) ciopts(lc(gray%50)) if(@ll<0 & @ul>0) msymbol(o) offset(-0.25)) /// 
  (matrix(estimate_ger_m1), ci(estimate_ger_CI_m1)  keep(16vs3._at ) label(`""MlSow girl  - MhSnw girl""') msize(large) mlabcolor(red%30) mfcolor(red%50) mcolor(red%50) ciopts(lc(red%50)) if(@ll>0 | @ul<0) msymbol(o) offset(-0.25)) /// 
   (matrix(estimate_ger_m12), ci(estimate_ger_CI_m12)  keep(16vs3._at ) label(`""MlSow girl  - MhSnw girl""') msize(large) mlabcolor(gray%30) mfcolor(gray%50) mcolor(gray%50) ciopts(lc(gray%50)) if(@ll<0 & @ul>0) msymbol(O) offset(0)) /// 
  (matrix(estimate_ger_m12), ci(estimate_ger_CI_m12)  keep(16vs3._at ) label(`""MlSow girl  - MhSnw girl""') msize(large) mlabcolor(red%30) mfcolor(red%50) mcolor(red%50) ciopts(lc(red%50)) if(@ll>0 | @ul<0) msymbol(O) offset(0)) /// 
   (matrix(estimate_ger_m14), ci(estimate_ger_CI_m14)  keep(16vs3._at ) label(`""MlSow girl  - MhSnw girl""') msize(large) mlabcolor(gray%30) mfcolor(gray%50) mcolor(gray%50) ciopts(lc(gray%50)) if(@ll<0 & @ul>0) msymbol(Oh) offset(0.25)) /// 
  (matrix(estimate_ger_m14), ci(estimate_ger_CI_m14)  keep(16vs3._at ) label(`""MlSow girl  - MhSnw girl""') msize(large) mlabcolor(red%30) mfcolor(red%50) mcolor(red%50) ciopts(lc(red%50)) if(@ll>0 | @ul<0) msymbol(Oh) offset(0.25)) ///
  ////
  || ///
   (matrix(estimate_math_m1), ci(estimate_math_CI_m1)  keep(14vs1._at ) label(`""MlSow boy  - MhSnw boy""') msize(large) mlabcolor(gray%30) mfcolor(gray%50) mcolor(gray%50) ciopts(lc(gray%50)) if(@ll<0 & @ul>0) msymbol(d) offset(-0.25)) /// 
  (matrix(estimate_math_m1), ci(estimate_math_CI_m1)  keep(14vs1._at ) label(`""MlSow boy - MhSnw boy""') msize(large) mlabcolor(red%30) mfcolor(red%50) mcolor(red%50) ciopts(lc(red%50)) if(@ll>0 | @ul<0) msymbol(d) offset(-0.25)) /// 
   (matrix(estimate_math_m12), ci(estimate_math_CI_m12)  keep(14vs1._at ) label(`""MlSow boy  - MhSnw boy""') msize(large) mlabcolor(gray%30) mfcolor(gray%50) mcolor(gray%50) ciopts(lc(gray%50)) if(@ll<0 & @ul>0) msymbol(D) offset(0)) /// 
  (matrix(estimate_math_m12), ci(estimate_math_CI_m12)  keep(14vs1._at ) label(`""MlSow boy - MhSnw boy""') msize(large) mlabcolor(red%30) mfcolor(red%50) mcolor(red%50) ciopts(lc(red%50)) if(@ll>0 | @ul<0) msymbol(D) offset(0)) /// 
   (matrix(estimate_math_m14), ci(estimate_math_CI_m14)  keep(14vs1._at ) label(`""MlSow boy  - MhSnw boy""') msize(large) mlabcolor(gray%30) mfcolor(gray%50) mcolor(gray%50) ciopts(lc(gray%50)) if(@ll<0 & @ul>0) msymbol(Dh) offset(0.25)) /// 
  (matrix(estimate_math_m14), ci(estimate_math_CI_m14)  keep(14vs1._at ) label(`""MlSow boy - MhSnw boy""') msize(large) mlabcolor(red%30) mfcolor(red%50) mcolor(red%50) ciopts(lc(red%50)) if(@ll>0 | @ul<0) msymbol(Dh) offset(0.25)) ///
  ///
   (matrix(estimate_math_m1), ci(estimate_math_CI_m1)  keep(14vs3._at ) label(`""MlSow boy  - MhSnw girl""') msize(large) mlabcolor(gray%30) mfcolor(gray%50) mcolor(gray%50) ciopts(lc(gray%50)) if(@ll<0 & @ul>0) msymbol(t) offset(-0.25)) /// 
  (matrix(estimate_math_m1), ci(estimate_math_CI_m1)  keep(14vs3._at ) label(`""MlSow boy  - MhSnw girl""') msize(large) mlabcolor(red%30) mfcolor(red%50) mcolor(red%50) ciopts(lc(red%50)) if(@ll>0 | @ul<0) msymbol(t) offset(-0.25)) /// 
   (matrix(estimate_math_m12), ci(estimate_math_CI_m12)  keep(14vs3._at ) label(`""MlSow boy  - MhSnw girl""') msize(large) mlabcolor(gray%30) mfcolor(gray%50) mcolor(gray%50) ciopts(lc(gray%50)) if(@ll<0 & @ul>0) msymbol(T) offset(0)) /// 
  (matrix(estimate_math_m12), ci(estimate_math_CI_m12)  keep(14vs3._at ) label(`""MlSow boy  - MhSnw girl""') msize(large) mlabcolor(red%30) mfcolor(red%50) mcolor(red%50) ciopts(lc(red%50)) if(@ll>0 | @ul<0) msymbol(T) offset(0)) /// 
   (matrix(estimate_math_m14), ci(estimate_math_CI_m14)  keep(14vs3._at ) label(`""MlSow boy  - MhSnw girl""') msize(large) mlabcolor(gray%30) mfcolor(gray%50) mcolor(gray%50) ciopts(lc(gray%50)) if(@ll<0 & @ul>0) msymbol(Th) offset(0.25)) /// 
  (matrix(estimate_math_m14), ci(estimate_math_CI_m14)  keep(14vs3._at ) label(`""MlSow boy  - MhSnw girl""') msize(large) mlabcolor(red%30) mfcolor(red%50) mcolor(red%50) ciopts(lc(red%50)) if(@ll>0 | @ul<0) msymbol(Th) offset(0.25)) ///
  ///
   (matrix(estimate_math_m1), ci(estimate_math_CI_m1)  keep(16vs1._at ) label(`""MlSow girl  - MhSnw boy""') msize(large) mlabcolor(gray%30) mfcolor(gray%50) mcolor(gray%50) ciopts(lc(gray%50)) if(@ll<0 & @ul>0) msymbol(s) offset(-0.25)) /// 
  (matrix(estimate_math_m1), ci(estimate_math_CI_m1)  keep(16vs1._at ) label(`""MlSow girl  - MhSnw boy""') msize(large) mlabcolor(red%30) mfcolor(red%50) mcolor(red%50) ciopts(lc(red%50)) if(@ll>0 | @ul<0) msymbol(s) offset(-0.25)) /// 
   (matrix(estimate_math_m12), ci(estimate_math_CI_m12)  keep(16vs1._at ) label(`""MlSow girl  - MhSnw boy""') msize(large) mlabcolor(gray%30) mfcolor(gray%50) mcolor(gray%50) ciopts(lc(gray%50)) if(@ll<0 & @ul>0) msymbol(S) offset(0)) /// 
  (matrix(estimate_math_m12), ci(estimate_math_CI_m12)  keep(16vs1._at ) label(`""MlSow girl  - MhSnw boy""') msize(large) mlabcolor(red%30) mfcolor(red%50) mcolor(red%50) ciopts(lc(red%50)) if(@ll>0 | @ul<0) msymbol(S) offset(0)) /// 
   (matrix(estimate_math_m14), ci(estimate_math_CI_m14)  keep(16vs1._at ) label(`""MlSow girl  - MhSnw boy""') msize(large) mlabcolor(gray%30) mfcolor(gray%50) mcolor(gray%50) ciopts(lc(gray%50)) if(@ll<0 & @ul>0) msymbol(Sh) offset(0.25)) /// 
  (matrix(estimate_math_m14), ci(estimate_math_CI_m14)  keep(16vs1._at ) label(`""MlSow girl  - MhSnw boy""') msize(large) mlabcolor(red%30) mfcolor(red%50) mcolor(red%50) ciopts(lc(red%50)) if(@ll>0 | @ul<0) msymbol(Sh) offset(0.25)) ///
  ///
   (matrix(estimate_math_m1), ci(estimate_math_CI_m1)  keep(16vs3._at ) label(`""MlSow girl  - MhSnw girl""') msize(large) mlabcolor(gray%30) mfcolor(gray%50) mcolor(gray%50) ciopts(lc(gray%50)) if(@ll<0 & @ul>0) msymbol(o) offset(-0.25)) /// 
  (matrix(estimate_math_m1), ci(estimate_math_CI_m1)  keep(16vs3._at ) label(`""MlSow girl  - MhSnw girl""') msize(large) mlabcolor(red%30) mfcolor(red%50) mcolor(red%50) ciopts(lc(red%50)) if(@ll>0 | @ul<0) msymbol(o) offset(-0.25)) /// 
   (matrix(estimate_math_m12), ci(estimate_math_CI_m12)  keep(16vs3._at ) label(`""MlSow girl  - MhSnw girl""') msize(large) mlabcolor(gray%30) mfcolor(gray%50) mcolor(gray%50) ciopts(lc(gray%50)) if(@ll<0 & @ul>0) msymbol(O) offset(0)) /// 
  (matrix(estimate_math_m12), ci(estimate_math_CI_m12)  keep(16vs3._at ) label(`""MlSow girl  - MhSnw girl""') msize(large) mlabcolor(red%30) mfcolor(red%50) mcolor(red%50) ciopts(lc(red%50)) if(@ll>0 | @ul<0) msymbol(O) offset(0)) /// 
   (matrix(estimate_math_m14), ci(estimate_math_CI_m14)  keep(16vs3._at ) label(`""MlSow girl  - MhSnw girl""') msize(large) mlabcolor(gray%30) mfcolor(gray%50) mcolor(gray%50) ciopts(lc(gray%50)) if(@ll<0 & @ul>0) msymbol(Oh) offset(0.25)) /// 
  (matrix(estimate_math_m14), ci(estimate_math_CI_m14)  keep(16vs3._at ) label(`""MlSow girl  - MhSnw girl""') msize(large) mlabcolor(red%30) mfcolor(red%50) mcolor(red%50) ciopts(lc(red%50)) if(@ll>0 | @ul<0) msymbol(Oh) offset(0.25)) ///
  ////
  || ///
   (matrix(estimate_phy_m1), ci(estimate_phy_CI_m1)  keep(14vs1._at ) label(`""MlSow boy  - MhSnw boy""') msize(large) mlabcolor(gray%30) mfcolor(gray%50) mcolor(gray%50) ciopts(lc(gray%50)) if(@ll<0 & @ul>0) msymbol(d) offset(-0.25)) /// 
  (matrix(estimate_phy_m1), ci(estimate_phy_CI_m1)  keep(14vs1._at ) label(`""MlSow boy - MhSnw boy""') msize(large) mlabcolor(red%30) mfcolor(red%50) mcolor(red%50) ciopts(lc(red%50)) if(@ll>0 | @ul<0) msymbol(d) offset(-0.25)) /// 
   (matrix(estimate_phy_m12), ci(estimate_phy_CI_m12)  keep(14vs1._at ) label(`""MlSow boy  - MhSnw boy""') msize(large) mlabcolor(gray%30) mfcolor(gray%50) mcolor(gray%50) ciopts(lc(gray%50)) if(@ll<0 & @ul>0) msymbol(D) offset(0)) /// 
  (matrix(estimate_phy_m12), ci(estimate_phy_CI_m12)  keep(14vs1._at ) label(`""MlSow boy - MhSnw boy""') msize(large) mlabcolor(red%30) mfcolor(red%50) mcolor(red%50) ciopts(lc(red%50)) if(@ll>0 | @ul<0) msymbol(D) offset(0)) /// 
   (matrix(estimate_phy_m14), ci(estimate_phy_CI_m14)  keep(14vs1._at ) label(`""MlSow boy  - MhSnw boy""') msize(large) mlabcolor(gray%30) mfcolor(gray%50) mcolor(gray%50) ciopts(lc(gray%50)) if(@ll<0 & @ul>0) msymbol(Dh) offset(0.25)) /// 
  (matrix(estimate_phy_m14), ci(estimate_phy_CI_m14)  keep(14vs1._at ) label(`""MlSow boy - MhSnw boy""') msize(large) mlabcolor(red%30) mfcolor(red%50) mcolor(red%50) ciopts(lc(red%50)) if(@ll>0 | @ul<0) msymbol(Dh) offset(0.25)) ///
  ///
   (matrix(estimate_phy_m1), ci(estimate_phy_CI_m1)  keep(14vs3._at ) label(`""MlSow boy  - MhSnw girl""') msize(large) mlabcolor(gray%30) mfcolor(gray%50) mcolor(gray%50) ciopts(lc(gray%50)) if(@ll<0 & @ul>0) msymbol(t) offset(-0.25)) /// 
  (matrix(estimate_phy_m1), ci(estimate_phy_CI_m1)  keep(14vs3._at ) label(`""MlSow boy  - MhSnw girl""') msize(large) mlabcolor(red%30) mfcolor(red%50) mcolor(red%50) ciopts(lc(red%50)) if(@ll>0 | @ul<0) msymbol(t) offset(-0.25)) /// 
   (matrix(estimate_phy_m12), ci(estimate_phy_CI_m12)  keep(14vs3._at ) label(`""MlSow boy  - MhSnw girl""') msize(large) mlabcolor(gray%30) mfcolor(gray%50) mcolor(gray%50) ciopts(lc(gray%50)) if(@ll<0 & @ul>0) msymbol(T) offset(0)) /// 
  (matrix(estimate_phy_m12), ci(estimate_phy_CI_m12)  keep(14vs3._at ) label(`""MlSow boy  - MhSnw girl""') msize(large) mlabcolor(red%30) mfcolor(red%50) mcolor(red%50) ciopts(lc(red%50)) if(@ll>0 | @ul<0) msymbol(T) offset(0)) /// 
   (matrix(estimate_phy_m14), ci(estimate_phy_CI_m14)  keep(14vs3._at ) label(`""MlSow boy  - MhSnw girl""') msize(large) mlabcolor(gray%30) mfcolor(gray%50) mcolor(gray%50) ciopts(lc(gray%50)) if(@ll<0 & @ul>0) msymbol(Th) offset(0.25)) /// 
  (matrix(estimate_phy_m14), ci(estimate_phy_CI_m14)  keep(14vs3._at ) label(`""MlSow boy  - MhSnw girl""') msize(large) mlabcolor(red%30) mfcolor(red%50) mcolor(red%50) ciopts(lc(red%50)) if(@ll>0 | @ul<0) msymbol(Th) offset(0.25)) ///
  ///
   (matrix(estimate_phy_m1), ci(estimate_phy_CI_m1)  keep(16vs1._at ) label(`""MlSow girl  - MhSnw boy""') msize(large) mlabcolor(gray%30) mfcolor(gray%50) mcolor(gray%50) ciopts(lc(gray%50)) if(@ll<0 & @ul>0) msymbol(s) offset(-0.25)) /// 
  (matrix(estimate_phy_m1), ci(estimate_phy_CI_m1)  keep(16vs1._at ) label(`""MlSow girl  - MhSnw boy""') msize(large) mlabcolor(red%30) mfcolor(red%50) mcolor(red%50) ciopts(lc(red%50)) if(@ll>0 | @ul<0) msymbol(s) offset(-0.25)) /// 
   (matrix(estimate_phy_m12), ci(estimate_phy_CI_m12)  keep(16vs1._at ) label(`""MlSow girl  - MhSnw boy""') msize(large) mlabcolor(gray%30) mfcolor(gray%50) mcolor(gray%50) ciopts(lc(gray%50)) if(@ll<0 & @ul>0) msymbol(S) offset(0)) /// 
  (matrix(estimate_phy_m12), ci(estimate_phy_CI_m12)  keep(16vs1._at ) label(`""MlSow girl  - MhSnw boy""') msize(large) mlabcolor(red%30) mfcolor(red%50) mcolor(red%50) ciopts(lc(red%50)) if(@ll>0 | @ul<0) msymbol(S) offset(0)) /// 
   (matrix(estimate_phy_m14), ci(estimate_phy_CI_m14)  keep(16vs1._at ) label(`""MlSow girl  - MhSnw boy""') msize(large) mlabcolor(gray%30) mfcolor(gray%50) mcolor(gray%50) ciopts(lc(gray%50)) if(@ll<0 & @ul>0) msymbol(Sh) offset(0.25)) /// 
  (matrix(estimate_phy_m14), ci(estimate_phy_CI_m14)  keep(16vs1._at ) label(`""MlSow girl  - MhSnw boy""') msize(large) mlabcolor(red%30) mfcolor(red%50) mcolor(red%50) ciopts(lc(red%50)) if(@ll>0 | @ul<0) msymbol(Sh) offset(0.25)) ///
  ///
   (matrix(estimate_phy_m1), ci(estimate_phy_CI_m1)  keep(16vs3._at ) label(`""MlSow girl  - MhSnw girl""') msize(large) mlabcolor(gray%30) mfcolor(gray%50) mcolor(gray%50) ciopts(lc(gray%50)) if(@ll<0 & @ul>0) msymbol(o) offset(-0.25)) /// 
  (matrix(estimate_phy_m1), ci(estimate_phy_CI_m1)  keep(16vs3._at ) label(`""MlSow girl  - MhSnw girl""') msize(large) mlabcolor(red%30) mfcolor(red%50) mcolor(red%50) ciopts(lc(red%50)) if(@ll>0 | @ul<0) msymbol(o) offset(-0.25)) /// 
   (matrix(estimate_phy_m12), ci(estimate_phy_CI_m12)  keep(16vs3._at ) label(`""MlSow girl  - MhSnw girl""') msize(large) mlabcolor(gray%30) mfcolor(gray%50) mcolor(gray%50) ciopts(lc(gray%50)) if(@ll<0 & @ul>0) msymbol(O) offset(0)) /// 
  (matrix(estimate_phy_m12), ci(estimate_phy_CI_m12)  keep(16vs3._at ) label(`""MlSow girl  - MhSnw girl""') msize(large) mlabcolor(red%30) mfcolor(red%50) mcolor(red%50) ciopts(lc(red%50)) if(@ll>0 | @ul<0) msymbol(O) offset(0)) /// 
   (matrix(estimate_phy_m14), ci(estimate_phy_CI_m14)  keep(16vs3._at ) label(`""MlSow girl  - MhSnw girl""') msize(large) mlabcolor(gray%30) mfcolor(gray%50) mcolor(gray%50) ciopts(lc(gray%50)) if(@ll<0 & @ul>0) msymbol(Oh) offset(0.25)) /// 
  (matrix(estimate_phy_m14), ci(estimate_phy_CI_m14)  keep(16vs3._at ) label(`""MlSow girl  - MhSnw girl""') msize(large) mlabcolor(red%30) mfcolor(red%50) mcolor(red%50) ciopts(lc(red%50)) if(@ll>0 | @ul<0) msymbol(Oh) offset(0.25)) ///
  //// 
   || ///
   (matrix(estimate_che_m1), ci(estimate_che_CI_m1)  keep(14vs1._at ) label(`""MlSow boy  - MhSnw boy""') msize(large) mlabcolor(gray%30) mfcolor(gray%50) mcolor(gray%50) ciopts(lc(gray%50)) if(@ll<0 & @ul>0) msymbol(d) offset(-0.25)) /// 
  (matrix(estimate_che_m1), ci(estimate_che_CI_m1)  keep(14vs1._at ) label(`""MlSow boy - MhSnw boy""') msize(large) mlabcolor(red%30) mfcolor(red%50) mcolor(red%50) ciopts(lc(red%50)) if(@ll>0 | @ul<0) msymbol(d) offset(-0.25)) /// 
   (matrix(estimate_che_m12), ci(estimate_che_CI_m12)  keep(14vs1._at ) label(`""MlSow boy  - MhSnw boy""') msize(large) mlabcolor(gray%30) mfcolor(gray%50) mcolor(gray%50) ciopts(lc(gray%50)) if(@ll<0 & @ul>0) msymbol(D) offset(0)) /// 
  (matrix(estimate_che_m12), ci(estimate_che_CI_m12)  keep(14vs1._at ) label(`""MlSow boy - MhSnw boy""') msize(large) mlabcolor(red%30) mfcolor(red%50) mcolor(red%50) ciopts(lc(red%50)) if(@ll>0 | @ul<0) msymbol(D) offset(0)) /// 
   (matrix(estimate_che_m14), ci(estimate_che_CI_m14)  keep(14vs1._at ) label(`""MlSow boy  - MhSnw boy""') msize(large) mlabcolor(gray%30) mfcolor(gray%50) mcolor(gray%50) ciopts(lc(gray%50)) if(@ll<0 & @ul>0) msymbol(Dh) offset(0.25)) /// 
  (matrix(estimate_che_m14), ci(estimate_che_CI_m14)  keep(14vs1._at ) label(`""MlSow boy - MhSnw boy""') msize(large) mlabcolor(red%30) mfcolor(red%50) mcolor(red%50) ciopts(lc(red%50)) if(@ll>0 | @ul<0) msymbol(Dh) offset(0.25)) ///
  ///
   (matrix(estimate_che_m1), ci(estimate_che_CI_m1)  keep(14vs3._at ) label(`""MlSow boy  - MhSnw girl""') msize(large) mlabcolor(gray%30) mfcolor(gray%50) mcolor(gray%50) ciopts(lc(gray%50)) if(@ll<0 & @ul>0) msymbol(t) offset(-0.25)) /// 
  (matrix(estimate_che_m1), ci(estimate_che_CI_m1)  keep(14vs3._at ) label(`""MlSow boy  - MhSnw girl""') msize(large) mlabcolor(red%30) mfcolor(red%50) mcolor(red%50) ciopts(lc(red%50)) if(@ll>0 | @ul<0) msymbol(t) offset(-0.25)) /// 
   (matrix(estimate_che_m12), ci(estimate_che_CI_m12)  keep(14vs3._at ) label(`""MlSow boy  - MhSnw girl""') msize(large) mlabcolor(gray%30) mfcolor(gray%50) mcolor(gray%50) ciopts(lc(gray%50)) if(@ll<0 & @ul>0) msymbol(T) offset(0)) /// 
  (matrix(estimate_che_m12), ci(estimate_che_CI_m12)  keep(14vs3._at ) label(`""MlSow boy  - MhSnw girl""') msize(large) mlabcolor(red%30) mfcolor(red%50) mcolor(red%50) ciopts(lc(red%50)) if(@ll>0 | @ul<0) msymbol(T) offset(0)) /// 
   (matrix(estimate_che_m14), ci(estimate_che_CI_m14)  keep(14vs3._at ) label(`""MlSow boy  - MhSnw girl""') msize(large) mlabcolor(gray%30) mfcolor(gray%50) mcolor(gray%50) ciopts(lc(gray%50)) if(@ll<0 & @ul>0) msymbol(Th) offset(0.25)) /// 
  (matrix(estimate_che_m14), ci(estimate_che_CI_m14)  keep(14vs3._at ) label(`""MlSow boy  - MhSnw girl""') msize(large) mlabcolor(red%30) mfcolor(red%50) mcolor(red%50) ciopts(lc(red%50)) if(@ll>0 | @ul<0) msymbol(Th) offset(0.25)) ///
  ///
   (matrix(estimate_che_m1), ci(estimate_che_CI_m1)  keep(16vs1._at ) label(`""MlSow girl  - MhSnw boy""') msize(large) mlabcolor(gray%30) mfcolor(gray%50) mcolor(gray%50) ciopts(lc(gray%50)) if(@ll<0 & @ul>0) msymbol(s) offset(-0.25)) /// 
  (matrix(estimate_che_m1), ci(estimate_che_CI_m1)  keep(16vs1._at ) label(`""MlSow girl  - MhSnw boy""') msize(large) mlabcolor(red%30) mfcolor(red%50) mcolor(red%50) ciopts(lc(red%50)) if(@ll>0 | @ul<0) msymbol(s) offset(-0.25)) /// 
   (matrix(estimate_che_m12), ci(estimate_che_CI_m12)  keep(16vs1._at ) label(`""MlSow girl  - MhSnw boy""') msize(large) mlabcolor(gray%30) mfcolor(gray%50) mcolor(gray%50) ciopts(lc(gray%50)) if(@ll<0 & @ul>0) msymbol(S) offset(0)) /// 
  (matrix(estimate_che_m12), ci(estimate_che_CI_m12)  keep(16vs1._at ) label(`""MlSow girl  - MhSnw boy""') msize(large) mlabcolor(red%30) mfcolor(red%50) mcolor(red%50) ciopts(lc(red%50)) if(@ll>0 | @ul<0) msymbol(S) offset(0)) /// 
   (matrix(estimate_che_m14), ci(estimate_che_CI_m14)  keep(16vs1._at ) label(`""MlSow girl  - MhSnw boy""') msize(large) mlabcolor(gray%30) mfcolor(gray%50) mcolor(gray%50) ciopts(lc(gray%50)) if(@ll<0 & @ul>0) msymbol(Sh) offset(0.25)) /// 
  (matrix(estimate_che_m14), ci(estimate_che_CI_m14)  keep(16vs1._at ) label(`""MlSow girl  - MhSnw boy""') msize(large) mlabcolor(red%30) mfcolor(red%50) mcolor(red%50) ciopts(lc(red%50)) if(@ll>0 | @ul<0) msymbol(Sh) offset(0.25)) ///
  ///
   (matrix(estimate_che_m1), ci(estimate_che_CI_m1)  keep(16vs3._at ) label(`""MlSow girl  - MhSnw girl""') msize(large) mlabcolor(gray%30) mfcolor(gray%50) mcolor(gray%50) ciopts(lc(gray%50)) if(@ll<0 & @ul>0) msymbol(o) offset(-0.25)) /// 
  (matrix(estimate_che_m1), ci(estimate_che_CI_m1)  keep(16vs3._at ) label(`""MlSow girl  - MhSnw girl""') msize(large) mlabcolor(red%30) mfcolor(red%50) mcolor(red%50) ciopts(lc(red%50)) if(@ll>0 | @ul<0) msymbol(o) offset(-0.25)) /// 
   (matrix(estimate_che_m12), ci(estimate_che_CI_m12)  keep(16vs3._at ) label(`""MlSow girl  - MhSnw girl""') msize(large) mlabcolor(gray%30) mfcolor(gray%50) mcolor(gray%50) ciopts(lc(gray%50)) if(@ll<0 & @ul>0) msymbol(O) offset(0)) /// 
  (matrix(estimate_che_m12), ci(estimate_che_CI_m12)  keep(16vs3._at ) label(`""MlSow girl  - MhSnw girl""') msize(large) mlabcolor(red%30) mfcolor(red%50) mcolor(red%50) ciopts(lc(red%50)) if(@ll>0 | @ul<0) msymbol(O) offset(0)) /// 
   (matrix(estimate_che_m14), ci(estimate_che_CI_m14)  keep(16vs3._at ) label(`""MlSow girl  - MhSnw girl""') msize(large) mlabcolor(gray%30) mfcolor(gray%50) mcolor(gray%50) ciopts(lc(gray%50)) if(@ll<0 & @ul>0) msymbol(Oh) offset(0.25)) /// 
  (matrix(estimate_che_m14), ci(estimate_che_CI_m14)  keep(16vs3._at ) label(`""MlSow girl  - MhSnw girl""') msize(large) mlabcolor(red%30) mfcolor(red%50) mcolor(red%50) ciopts(lc(red%50)) if(@ll>0 | @ul<0) msymbol(Oh) offset(0.25)) ///
  ////
 || ///
   (matrix(estimate_bio_m1), ci(estimate_bio_CI_m1)  keep(14vs1._at ) label(`""MlSow boy  - MhSnw boy""') msize(large) mlabcolor(gray%30) mfcolor(gray%50) mcolor(gray%50) ciopts(lc(gray%50)) if(@ll<0 & @ul>0) msymbol(d) offset(-0.25)) /// 
  (matrix(estimate_bio_m1), ci(estimate_bio_CI_m1)  keep(14vs1._at ) label(`""MlSow boy - MhSnw boy""') msize(large) mlabcolor(red%30) mfcolor(red%50) mcolor(red%50) ciopts(lc(red%50)) if(@ll>0 | @ul<0) msymbol(d) offset(-0.25)) /// 
   (matrix(estimate_bio_m12), ci(estimate_bio_CI_m12)  keep(14vs1._at ) label(`""MlSow boy  - MhSnw boy""') msize(large) mlabcolor(gray%30) mfcolor(gray%50) mcolor(gray%50) ciopts(lc(gray%50)) if(@ll<0 & @ul>0) msymbol(D) offset(0)) /// 
  (matrix(estimate_bio_m12), ci(estimate_bio_CI_m12)  keep(14vs1._at ) label(`""MlSow boy - MhSnw boy""') msize(large) mlabcolor(red%30) mfcolor(red%50) mcolor(red%50) ciopts(lc(red%50)) if(@ll>0 | @ul<0) msymbol(D) offset(0)) /// 
   (matrix(estimate_bio_m14), ci(estimate_bio_CI_m14)  keep(14vs1._at ) label(`""MlSow boy  - MhSnw boy""') msize(large) mlabcolor(gray%30) mfcolor(gray%50) mcolor(gray%50) ciopts(lc(gray%50)) if(@ll<0 & @ul>0) msymbol(Dh) offset(0.25)) /// 
  (matrix(estimate_bio_m14), ci(estimate_bio_CI_m14)  keep(14vs1._at ) label(`""MlSow boy - MhSnw boy""') msize(large) mlabcolor(red%30) mfcolor(red%50) mcolor(red%50) ciopts(lc(red%50)) if(@ll>0 | @ul<0) msymbol(Dh) offset(0.25)) ///
  ///
   (matrix(estimate_bio_m1), ci(estimate_bio_CI_m1)  keep(14vs3._at ) label(`""MlSow boy  - MhSnw girl""') msize(large) mlabcolor(gray%30) mfcolor(gray%50) mcolor(gray%50) ciopts(lc(gray%50)) if(@ll<0 & @ul>0) msymbol(t) offset(-0.25)) /// 
  (matrix(estimate_bio_m1), ci(estimate_bio_CI_m1)  keep(14vs3._at ) label(`""MlSow boy  - MhSnw girl""') msize(large) mlabcolor(red%30) mfcolor(red%50) mcolor(red%50) ciopts(lc(red%50)) if(@ll>0 | @ul<0) msymbol(t) offset(-0.25)) /// 
   (matrix(estimate_bio_m12), ci(estimate_bio_CI_m12)  keep(14vs3._at ) label(`""MlSow boy  - MhSnw girl""') msize(large) mlabcolor(gray%30) mfcolor(gray%50) mcolor(gray%50) ciopts(lc(gray%50)) if(@ll<0 & @ul>0) msymbol(T) offset(0)) /// 
  (matrix(estimate_bio_m12), ci(estimate_bio_CI_m12)  keep(14vs3._at ) label(`""MlSow boy  - MhSnw girl""') msize(large) mlabcolor(red%30) mfcolor(red%50) mcolor(red%50) ciopts(lc(red%50)) if(@ll>0 | @ul<0) msymbol(T) offset(0)) /// 
   (matrix(estimate_bio_m14), ci(estimate_bio_CI_m14)  keep(14vs3._at ) label(`""MlSow boy  - MhSnw girl""') msize(large) mlabcolor(gray%30) mfcolor(gray%50) mcolor(gray%50) ciopts(lc(gray%50)) if(@ll<0 & @ul>0) msymbol(Th) offset(0.25)) /// 
  (matrix(estimate_bio_m14), ci(estimate_bio_CI_m14)  keep(14vs3._at ) label(`""MlSow boy  - MhSnw girl""') msize(large) mlabcolor(red%30) mfcolor(red%50) mcolor(red%50) ciopts(lc(red%50)) if(@ll>0 | @ul<0) msymbol(Th) offset(0.25)) ///
  ///
   (matrix(estimate_bio_m1), ci(estimate_bio_CI_m1)  keep(16vs1._at ) label(`""MlSow girl  - MhSnw boy""') msize(large) mlabcolor(gray%30) mfcolor(gray%50) mcolor(gray%50) ciopts(lc(gray%50)) if(@ll<0 & @ul>0) msymbol(s) offset(-0.25)) /// 
  (matrix(estimate_bio_m1), ci(estimate_bio_CI_m1)  keep(16vs1._at ) label(`""MlSow girl  - MhSnw boy""') msize(large) mlabcolor(red%30) mfcolor(red%50) mcolor(red%50) ciopts(lc(red%50)) if(@ll>0 | @ul<0) msymbol(s) offset(-0.25)) /// 
   (matrix(estimate_bio_m12), ci(estimate_bio_CI_m12)  keep(16vs1._at ) label(`""MlSow girl  - MhSnw boy""') msize(large) mlabcolor(gray%30) mfcolor(gray%50) mcolor(gray%50) ciopts(lc(gray%50)) if(@ll<0 & @ul>0) msymbol(S) offset(0)) /// 
  (matrix(estimate_bio_m12), ci(estimate_bio_CI_m12)  keep(16vs1._at ) label(`""MlSow girl  - MhSnw boy""') msize(large) mlabcolor(red%30) mfcolor(red%50) mcolor(red%50) ciopts(lc(red%50)) if(@ll>0 | @ul<0) msymbol(S) offset(0)) /// 
   (matrix(estimate_bio_m14), ci(estimate_bio_CI_m14)  keep(16vs1._at ) label(`""MlSow girl  - MhSnw boy""') msize(large) mlabcolor(gray%30) mfcolor(gray%50) mcolor(gray%50) ciopts(lc(gray%50)) if(@ll<0 & @ul>0) msymbol(Sh) offset(0.25)) /// 
  (matrix(estimate_bio_m14), ci(estimate_bio_CI_m14)  keep(16vs1._at ) label(`""MlSow girl  - MhSnw boy""') msize(large) mlabcolor(red%30) mfcolor(red%50) mcolor(red%50) ciopts(lc(red%50)) if(@ll>0 | @ul<0) msymbol(Sh) offset(0.25)) ///
  ///
   (matrix(estimate_bio_m1), ci(estimate_bio_CI_m1)  keep(16vs3._at ) label(`""MlSow girl  - MhSnw girl""') msize(large) mlabcolor(gray%30) mfcolor(gray%50) mcolor(gray%50) ciopts(lc(gray%50)) if(@ll<0 & @ul>0) msymbol(o) offset(-0.25)) /// 
  (matrix(estimate_bio_m1), ci(estimate_bio_CI_m1)  keep(16vs3._at ) label(`""MlSow girl  - MhSnw girl""') msize(large) mlabcolor(red%30) mfcolor(red%50) mcolor(red%50) ciopts(lc(red%50)) if(@ll>0 | @ul<0) msymbol(o) offset(-0.25)) /// 
   (matrix(estimate_bio_m12), ci(estimate_bio_CI_m12)  keep(16vs3._at ) label(`""MlSow girl  - MhSnw girl""') msize(large) mlabcolor(gray%30) mfcolor(gray%50) mcolor(gray%50) ciopts(lc(gray%50)) if(@ll<0 & @ul>0) msymbol(O) offset(0)) /// 
  (matrix(estimate_bio_m12), ci(estimate_bio_CI_m12)  keep(16vs3._at ) label(`""MlSow girl  - MhSnw girl""') msize(large) mlabcolor(red%30) mfcolor(red%50) mcolor(red%50) ciopts(lc(red%50)) if(@ll>0 | @ul<0) msymbol(O) offset(0)) /// 
   (matrix(estimate_bio_m14), ci(estimate_bio_CI_m14)  keep(16vs3._at ) label(`""MlSow girl  - MhSnw girl""') msize(large) mlabcolor(gray%30) mfcolor(gray%50) mcolor(gray%50) ciopts(lc(gray%50)) if(@ll<0 & @ul>0) msymbol(Oh) offset(0.25)) /// 
  (matrix(estimate_bio_m14), ci(estimate_bio_CI_m14)  keep(16vs3._at ) label(`""MlSow girl  - MhSnw girl""') msize(large) mlabcolor(red%30) mfcolor(red%50) mcolor(red%50) ciopts(lc(red%50)) if(@ll>0 | @ul<0) msymbol(Oh) offset(0.25)) ///
  ////  
  , vertical   coeflabels(14vs1._at = ""   14vs3._at = "" 16vs1._at = ""    16vs3._at = "")  yline(0 ,lpattern(dash) lcolor(red%40)) ///
 legend(region(lwidth(none)) row(3)) levels(95) ylabel(-1 (0.5) 0.5) yscale(range(-1 0.5))   bylabels("German" "Math" "Physics" "Chemistry" "Biology")  byopts(col(5) imargin(r=5)) plotregion(style(none)) bgcolor(white)

  
  

 
gr_edit .plotregion1.xaxis1[1].style.editstyle majorstyle(tickstyle(show_labels(no))) editcopy
gr_edit .plotregion1.xaxis1[1].style.editstyle majorstyle(tickstyle(linestyle(color(white)))) editcopy

gr_edit .style.editstyle boxstyle(shadestyle(color(white))) editcopy
gr_edit .plotregion1.subtitle[1].DragBy 3.4 0 editcopy
gr_edit .plotregion1.subtitle[2].DragBy 3.4 0 editcopy
gr_edit .plotregion1.subtitle[3].DragBy 3.4 0 editcopy
gr_edit .plotregion1.subtitle[4].DragBy 3.4 0 editcopy
gr_edit .plotregion1.subtitle[5].DragBy 3.4 0 editcopy

gr_edit .plotregion1.subtitle[1].style.editstyle fillcolor(none) linestyle(width(none)) editcopy

gr_edit .plotregion1.subtitle[1].style.editstyle drawbox(no) editcopy
gr_edit .plotregion1.subtitle[2].style.editstyle drawbox(no) editcopy
gr_edit .plotregion1.subtitle[3].style.editstyle drawbox(no) editcopy
gr_edit .plotregion1.subtitle[4].style.editstyle drawbox(no) editcopy
gr_edit .plotregion1.subtitle[5].style.editstyle drawbox(no) editcopy

gr_edit .style.editstyle boxstyle(linestyle(color(white))) editcopy
gr_edit .style.editstyle boxstyle(linestyle(width(none))) editcopy 


gr_edit .plotregion1.yaxis1[1].title.fill_if_undrawn.setstyle, style(no)
gr_edit .plotregion1.yaxis1[1].title.text = {}
gr_edit .plotregion1.yaxis1[1].title.text.Arrpush Predicted grade difference
gr_edit .plotregion1.yaxis1[1].title.draw_view.setstyle, style(yes)
gr_edit .plotregion1.yaxis1[1].title.style.editstyle margin(small) editcopy 

gr_edit .legend.style.editstyle boxstyle(linestyle(color(white))) editcopy
gr_edit .legend.Edit, keepstyles

gr_edit .plotregion1.subtitle[1].style.editstyle size(large) editcopy
gr_edit .plotregion1.subtitle[2].style.editstyle size(large) editcopy
gr_edit .plotregion1.subtitle[3].style.editstyle size(large) editcopy
gr_edit .plotregion1.subtitle[4].style.editstyle size(large) editcopy
gr_edit .plotregion1.subtitle[5].style.editstyle size(large) editcopy


gr_edit .legend.plotregion1.label[1].style.editstyle size(small) editcopy
gr_edit .legend.plotregion1.label[3].style.editstyle size(small) editcopy
gr_edit .legend.plotregion1.label[5].style.editstyle size(small) editcopy
gr_edit .legend.plotregion1.label[7].style.editstyle size(small) editcopy
gr_edit .legend.plotregion1.label[9].style.editstyle size(small) editcopy
gr_edit .legend.plotregion1.label[11].style.editstyle size(small) editcopy
gr_edit .legend.plotregion1.label[13].style.editstyle size(small) editcopy
gr_edit .legend.plotregion1.label[15].style.editstyle size(small) editcopy
gr_edit .legend.plotregion1.label[17].style.editstyle size(small) editcopy
gr_edit .legend.plotregion1.label[19].style.editstyle size(small) editcopy
gr_edit .legend.plotregion1.label[21].style.editstyle size(small) editcopy
gr_edit .legend.plotregion1.label[23].style.editstyle size(small) editcopy


gr_edit .legend.plotregion1.key[2].draw_view.setstyle, style(no)
gr_edit .legend.plotregion1.label[2].draw_view.setstyle, style(no)
gr_edit .legend.plotregion1.label[2].fill_if_undrawn.setstyle, style(no)
  gr_edit .legend.plotregion1.key[4].draw_view.setstyle, style(no)
gr_edit .legend.plotregion1.label[4].draw_view.setstyle, style(no)
gr_edit .legend.plotregion1.label[4].fill_if_undrawn.setstyle, style(no)
  gr_edit .legend.plotregion1.key[6].draw_view.setstyle, style(no)
gr_edit .legend.plotregion1.label[6].draw_view.setstyle, style(no)
gr_edit .legend.plotregion1.label[6].fill_if_undrawn.setstyle, style(no)
  gr_edit .legend.plotregion1.key[8].draw_view.setstyle, style(no)
gr_edit .legend.plotregion1.label[8].draw_view.setstyle, style(no)
gr_edit .legend.plotregion1.label[8].fill_if_undrawn.setstyle, style(no)
  gr_edit .legend.plotregion1.key[10].draw_view.setstyle, style(no)
gr_edit .legend.plotregion1.label[10].draw_view.setstyle, style(no)
gr_edit .legend.plotregion1.label[10].fill_if_undrawn.setstyle, style(no)
  gr_edit .legend.plotregion1.key[12].draw_view.setstyle, style(no)
gr_edit .legend.plotregion1.label[12].draw_view.setstyle, style(no)
gr_edit .legend.plotregion1.label[12].fill_if_undrawn.setstyle, style(no)
  gr_edit .legend.plotregion1.key[14].draw_view.setstyle, style(no)
gr_edit .legend.plotregion1.label[14].draw_view.setstyle, style(no)
gr_edit .legend.plotregion1.label[14].fill_if_undrawn.setstyle, style(no)
  gr_edit .legend.plotregion1.key[16].draw_view.setstyle, style(no)
gr_edit .legend.plotregion1.label[16].draw_view.setstyle, style(no)
gr_edit .legend.plotregion1.label[16].fill_if_undrawn.setstyle, style(no)
  gr_edit .legend.plotregion1.key[18].draw_view.setstyle, style(no)
gr_edit .legend.plotregion1.label[18].draw_view.setstyle, style(no)
gr_edit .legend.plotregion1.label[18].fill_if_undrawn.setstyle, style(no)
  gr_edit .legend.plotregion1.key[20].draw_view.setstyle, style(no)
gr_edit .legend.plotregion1.label[20].draw_view.setstyle, style(no)
gr_edit .legend.plotregion1.label[20].fill_if_undrawn.setstyle, style(no)
  gr_edit .legend.plotregion1.key[22].draw_view.setstyle, style(no)
gr_edit .legend.plotregion1.label[22].draw_view.setstyle, style(no)
gr_edit .legend.plotregion1.label[22].fill_if_undrawn.setstyle, style(no)
  gr_edit .legend.plotregion1.key[24].draw_view.setstyle, style(no)
gr_edit .legend.plotregion1.label[24].draw_view.setstyle, style(no)
gr_edit .legend.plotregion1.label[24].fill_if_undrawn.setstyle, style(no)


gr_edit .legend.Edit , style(rows(4)) style(cols(0)) keepstyles 


gr_edit .legend.plotregion1.key[2].draw_view.setstyle, style(no)
gr_edit .legend.plotregion1.label[2].draw_view.setstyle, style(no)
gr_edit .legend.plotregion1.label[2].fill_if_undrawn.setstyle, style(no)
  gr_edit .legend.plotregion1.key[4].draw_view.setstyle, style(no)
gr_edit .legend.plotregion1.label[4].draw_view.setstyle, style(no)
gr_edit .legend.plotregion1.label[4].fill_if_undrawn.setstyle, style(no)
  gr_edit .legend.plotregion1.key[6].draw_view.setstyle, style(no)
gr_edit .legend.plotregion1.label[6].draw_view.setstyle, style(no)
gr_edit .legend.plotregion1.label[6].fill_if_undrawn.setstyle, style(no)
  gr_edit .legend.plotregion1.key[8].draw_view.setstyle, style(no)
gr_edit .legend.plotregion1.label[8].draw_view.setstyle, style(no)
gr_edit .legend.plotregion1.label[8].fill_if_undrawn.setstyle, style(no)
  gr_edit .legend.plotregion1.key[10].draw_view.setstyle, style(no)
gr_edit .legend.plotregion1.label[10].draw_view.setstyle, style(no)
gr_edit .legend.plotregion1.label[10].fill_if_undrawn.setstyle, style(no)
  gr_edit .legend.plotregion1.key[12].draw_view.setstyle, style(no)
gr_edit .legend.plotregion1.label[12].draw_view.setstyle, style(no)
gr_edit .legend.plotregion1.label[12].fill_if_undrawn.setstyle, style(no)
  gr_edit .legend.plotregion1.key[14].draw_view.setstyle, style(no)
gr_edit .legend.plotregion1.label[14].draw_view.setstyle, style(no)
gr_edit .legend.plotregion1.label[14].fill_if_undrawn.setstyle, style(no)
  gr_edit .legend.plotregion1.key[16].draw_view.setstyle, style(no)
gr_edit .legend.plotregion1.label[16].draw_view.setstyle, style(no)
gr_edit .legend.plotregion1.label[16].fill_if_undrawn.setstyle, style(no)
  gr_edit .legend.plotregion1.key[18].draw_view.setstyle, style(no)
gr_edit .legend.plotregion1.label[18].draw_view.setstyle, style(no)
gr_edit .legend.plotregion1.label[18].fill_if_undrawn.setstyle, style(no)
  gr_edit .legend.plotregion1.key[20].draw_view.setstyle, style(no)
gr_edit .legend.plotregion1.label[20].draw_view.setstyle, style(no)
gr_edit .legend.plotregion1.label[20].fill_if_undrawn.setstyle, style(no)
  gr_edit .legend.plotregion1.key[22].draw_view.setstyle, style(no)
gr_edit .legend.plotregion1.label[22].draw_view.setstyle, style(no)
gr_edit .legend.plotregion1.label[22].fill_if_undrawn.setstyle, style(no)
  gr_edit .legend.plotregion1.key[24].draw_view.setstyle, style(no)
gr_edit .legend.plotregion1.label[24].draw_view.setstyle, style(no)
gr_edit .legend.plotregion1.label[24].fill_if_undrawn.setstyle, style(no)

graph display, ysize(10) xsize(20)

gr_edit .legend.plotregion1.label[3].text = {}
gr_edit .legend.plotregion1.label[3].text.Arrpush 2-way IE
gr_edit .legend.plotregion1.label[9].text = {}
gr_edit .legend.plotregion1.label[9].text.Arrpush 2-way IE
gr_edit .legend.plotregion1.label[15].text = {}
gr_edit .legend.plotregion1.label[15].text.Arrpush 2-way IE
gr_edit .legend.plotregion1.label[21].text = {}
gr_edit .legend.plotregion1.label[21].text.Arrpush 2-way IE
gr_edit .legend.plotregion1.label[5].text = {}
gr_edit .legend.plotregion1.label[5].text.Arrpush 4-way IE

gr_edit .legend.plotregion1.label[11].text = {}
gr_edit .legend.plotregion1.label[11].text.Arrpush 4-way IE
gr_edit .legend.plotregion1.label[17].text = {}
gr_edit .legend.plotregion1.label[17].text.Arrpush 4-way IE
gr_edit .legend.plotregion1.label[23].text = {}
gr_edit .legend.plotregion1.label[23].text.Arrpush 4-way IE


gr_edit .legend.plotregion1.label[1].style.editstyle size(vsmall) editcopy
gr_edit .legend.plotregion1.label[7].style.editstyle size(vsmall) editcopy
gr_edit .legend.plotregion1.label[13].style.editstyle size(vsmall) editcopy
gr_edit .legend.plotregion1.label[19].style.editstyle size(vsmall) editcopy

gr_edit .legend.plotregion1.label[1].text = {}
gr_edit .legend.plotregion1.label[1].text.Arrpush Minority low SES overweight/obese boy - majority high SES non-overweight/obese boy no IE


gr_edit .legend.plotregion1.label[7].text = {}
gr_edit .legend.plotregion1.label[7].text.Arrpush Minority low SES overweight/obese boy - majority high SES non-overweight/obese girl no IE

gr_edit .legend.plotregion1.label[13].text = {}
gr_edit .legend.plotregion1.label[13].text.Arrpush Minority low SES overweight/obese girl - majority high SES non-overweight/obese boy no IE

gr_edit .legend.plotregion1.label[19].text = {}
gr_edit .legend.plotregion1.label[19].text.Arrpush Minority low SES overweight/obese girl - majority high SES non-overweight/obese girl no IE


graph save "${GRAPH}\Figure_S2.gph", replace
graph export "${GRAPH}\Figure_S2.eps", as(eps) preview(on) replace
graph export "${GRAPH}\Figure_S2.png", as(png)  replace  width(2908) height(1454)
graph export "${GRAPH}\Figure_S2.tif", as(tif)  replace  
  
  
