# Supplementary material for: Does chubby Can get lower grades than skinny Sophie? Using an intersectional approach to uncover grading bias in German secondary schools
Source: PLoS One. 2024 Jul 3;19(7):e0305703. doi: 10.1371/journal.pone.0305703 (PMC11221685; doi:10.1371/journal.pone.0305703)
Supplement: S1 File — (ZIP) [file pone.0305703.s021.zip › Replication package/4_Figure_S1.do]

**************************************
**** Figure S1
**************************************
clear
set more off, permanently
capture log close
clear matrix
clear mata
set maxvar 32000, perm
set matsize 11000, perm

global DATAA "Z:\SUF\Remote\SC4\SC4_R_13-0-0\Stata"
global DATA "Z:\Projects\p000237_DUA_4120\data"
global DO "Z:\Projects\p000237_DUA_4120\do"
global GRAPH "Z:\Projects\p000237_DUA_4120\graph"
global TABLE "Z:\Projects\p000237_DUA_4120\table"


use  "${DATA}/NEPS_SC4_sample_w2_IMPUTED_lang.dta", clear 
mi svyset ID_i  [pweight = w_t2] ,strata(stratum_exp) || ID_cc 
  
mi xeq 0/50: xtile SES_dec = hisei, nq(10)

* Reference Girl 
mi estimate, saving(myresults, replace) post: svy: mean  test_lang_w2  ,over(women)
mi estimate (diff: _b[c.test_lang_w2@1.women] - _b[c.test_lang_w2@0.women]) using myresults , post
matrix W = r(table)
mi testtransform diff


*Reference Normalweight 
mi estimate, saving(myresults, replace) post: svy: mean  test_lang_w2  ,over(bmi_classification_2_w2_long)
mi estimate (diff: _b[c.test_lang_w2@1.bmi_classification_2_w2_long] - _b[c.test_lang_w2@0.bmi_classification_2_w2_long]) using myresults , post 
matrix B = r(table)
mi testtransform diff

* Reference majority student
mi estimate, saving(myresults, replace) post: svy: mean  test_lang_w2  ,over(migration_background)
mi estimate (diff: _b[c.test_lang_w2@1.migration_background] - _b[c.test_lang_w2@0.migration_background]) using myresults , post
matrix MB = r(table)
mi testtransform diff


* Reference 10th SES decile 
mi estimate, saving(myresults, replace) post: svy: mean  test_lang_w2  ,over(SES_dec)
mi estimate (diff: _b[c.test_lang_w2@10.SES_dec] - _b[c.test_lang_w2@1.SES_dec]) using myresults , post
matrix S = r(table)
mi testtransform diff


mi estimate, saving(myresults, replace) post: svy: mean  test_lang_w2  ,over(minority_group)
mi estimate (diff: _b[c.test_lang_w2@1.minority_group] - _b[c.test_lang_w2@0.minority_group]) using myresults , post
matrix MG_Turk = r(table)
mi testtransform diff


mi estimate (diff: _b[c.test_lang_w2@2.minority_group] - _b[c.test_lang_w2@0.minority_group]) using myresults , post
matrix MG_FSU = r(table)
mi testtransform diff


mi estimate (diff: _b[c.test_lang_w2@3.minority_group] - _b[c.test_lang_w2@0.minority_group]) using myresults , post
matrix MG_NW = r(table)
mi testtransform diff


mi estimate (diff: _b[c.test_lang_w2@4.minority_group] - _b[c.test_lang_w2@0.minority_group]) using myresults, post
matrix MG_CE = r(table)
mi testtransform diff


mi estimate (diff: _b[c.test_lang_w2@5.minority_group] - _b[c.test_lang_w2@0.minority_group]) using myresults, post
matrix MG_O = r(table)
mi testtransform diff


matrix X_ger = J(9,3,.)
matrix colname X_ger = Est. ll95 ul95 
matrix rowname X_ger = "Girl"   "Overweight/obese" "SES(d10)"  "Minority"  "Turkey" "FSU" "NW + South Europe" "Central-Eastern Europe" "Other"

matrix X_ger[1,1] = W[1,1]
matrix X_ger[1,2] = W[5,1]
matrix X_ger[1,3] = W[6,1]

matrix X_ger[2,1] = B[1,1]
matrix X_ger[2,2] = B[5,1]
matrix X_ger[2,3] = B[6,1]

matrix X_ger[3,1] =  S[1,1]
matrix X_ger[3,2] =  S[5,1]
matrix X_ger[3,3] =  S[6,1]

matrix X_ger[4,1] =  MB[1,1]
matrix X_ger[4,2] =  MB[5,1]
matrix X_ger[4,3] =  MB[6,1]

matrix X_ger[5,1] = MG_Turk[1,1]
matrix X_ger[5,2] = MG_Turk[5,1]
matrix X_ger[5,3] = MG_Turk[6,1]


matrix X_ger[6,1] =  MG_FSU[1,1]
matrix X_ger[6,2] =  MG_FSU[5,1]
matrix X_ger[6,3] =  MG_FSU[6,1]

matrix X_ger[7,1] =  MG_NW[1,1]
matrix X_ger[7,2] =  MG_NW[5,1]
matrix X_ger[7,3] =  MG_NW[6,1]


matrix X_ger[8,1] =  MG_CE[1,1]
matrix X_ger[8,2] =  MG_CE[5,1]
matrix X_ger[8,3] =  MG_CE[6,1]


matrix X_ger[9,1] = MG_O[1,1]
matrix X_ger[9,2] = MG_O[5,1]  
matrix X_ger[9,3] = MG_O[6,1]


use  "${DATA}/NEPS_SC4_sample_w2_IMPUTED_math.dta", clear 
mi svyset ID_i  [pweight = w_t2] ,strata(stratum_exp) || ID_cc 
  
mi xeq 0/50: xtile SES_dec = hisei, nq(10)

* Reference Girl 
mi estimate, saving(myresults, replace) post: svy: mean  test_math_w2  ,over(women)
mi estimate (diff: _b[c.test_math_w2@1.women] - _b[c.test_math_w2@0.women]) using myresults , post
matrix W = r(table)
mi testtransform diff


*Reference Normalweight 
mi estimate, saving(myresults, replace) post: svy: mean  test_math_w2  ,over(bmi_classification_2_w2_long)
mi estimate (diff: _b[c.test_math_w2@1.bmi_classification_2_w2_long] - _b[c.test_math_w2@0.bmi_classification_2_w2_long]) using myresults , post 
matrix B = r(table)
mi testtransform diff

* Reference majority student
mi estimate, saving(myresults, replace) post: svy: mean  test_math_w2  ,over(migration_background)
mi estimate (diff: _b[c.test_math_w2@1.migration_background] - _b[c.test_math_w2@0.migration_background]) using myresults , post
matrix MB = r(table)
mi testtransform diff


* Reference 10th SES decile 
mi estimate, saving(myresults, replace) post: svy: mean  test_math_w2  ,over(SES_dec)
mi estimate (diff: _b[c.test_math_w2@10.SES_dec] - _b[c.test_math_w2@1.SES_dec]) using myresults , post
matrix S = r(table)
mi testtransform diff


mi estimate, saving(myresults, replace) post: svy: mean  test_math_w2  ,over(minority_group)
mi estimate (diff: _b[c.test_math_w2@1.minority_group] - _b[c.test_math_w2@0.minority_group]) using myresults , post
matrix MG_Turk = r(table)
mi testtransform diff


mi estimate (diff: _b[c.test_math_w2@2.minority_group] - _b[c.test_math_w2@0.minority_group]) using myresults , post
matrix MG_FSU = r(table)
mi testtransform diff


mi estimate (diff: _b[c.test_math_w2@3.minority_group] - _b[c.test_math_w2@0.minority_group]) using myresults , post
matrix MG_NW = r(table)
mi testtransform diff


mi estimate (diff: _b[c.test_math_w2@4.minority_group] - _b[c.test_math_w2@0.minority_group]) using myresults, post
matrix MG_CE = r(table)
mi testtransform diff


mi estimate (diff: _b[c.test_math_w2@5.minority_group] - _b[c.test_math_w2@0.minority_group]) using myresults, post
matrix MG_O = r(table)
mi testtransform diff


matrix X_math = J(9,3,.)
matrix colname X_math = Est. ll95 ul95 
matrix rowname X_math = "Girl"   "Overweight/obese" "SES(d10)"  "Minority"  "Turkey" "FSU" "NW + South Europe" "Central-Eastern Europe" "Other"

matrix X_math[1,1] = W[1,1]
matrix X_math[1,2] = W[5,1]
matrix X_math[1,3] = W[6,1]

matrix X_math[2,1] = B[1,1]
matrix X_math[2,2] = B[5,1]
matrix X_math[2,3] = B[6,1]

matrix X_math[3,1] =  S[1,1]
matrix X_math[3,2] =  S[5,1]
matrix X_math[3,3] =  S[6,1]

matrix X_math[4,1] =  MB[1,1]
matrix X_math[4,2] =  MB[5,1]
matrix X_math[4,3] =  MB[6,1]

matrix X_math[5,1] = MG_Turk[1,1]
matrix X_math[5,2] = MG_Turk[5,1]
matrix X_math[5,3] = MG_Turk[6,1]


matrix X_math[6,1] =  MG_FSU[1,1]
matrix X_math[6,2] =  MG_FSU[5,1]
matrix X_math[6,3] =  MG_FSU[6,1]

matrix X_math[7,1] =  MG_NW[1,1]
matrix X_math[7,2] =  MG_NW[5,1]
matrix X_math[7,3] =  MG_NW[6,1]


matrix X_math[8,1] =  MG_CE[1,1]
matrix X_math[8,2] =  MG_CE[5,1]
matrix X_math[8,3] =  MG_CE[6,1]


matrix X_math[9,1] = MG_O[1,1]
matrix X_math[9,2] = MG_O[5,1]  
matrix X_math[9,3] = MG_O[6,1]

* Physiscs 


use  "${DATA}/NEPS_SC4_sample_w2_IMPUTED_phy.dta", clear 
 mi svyset ID_i  [pweight = w_t2] ,strata(stratum_exp) || ID_cc 
  
mi xeq 0/50: xtile SES_dec = hisei, nq(10)

* Reference Girl 
mi estimate, saving(myresults, replace) post: svy: mean  test_phy_w2  ,over(women)
mi estimate (diff: _b[c.test_phy_w2@1.women] - _b[c.test_phy_w2@0.women]) using myresults , post
matrix W = r(table)
mi testtransform diff


*Reference Normalweight 
mi estimate, saving(myresults, replace) post: svy: mean  test_phy_w2  ,over(bmi_classification_2_w2_long)
mi estimate (diff: _b[c.test_phy_w2@1.bmi_classification_2_w2_long] - _b[c.test_phy_w2@0.bmi_classification_2_w2_long]) using myresults , post 
matrix B = r(table)
mi testtransform diff

* Reference majority student
mi estimate, saving(myresults, replace) post: svy: mean  test_phy_w2  ,over(migration_background)
mi estimate (diff: _b[c.test_phy_w2@1.migration_background] - _b[c.test_phy_w2@0.migration_background]) using myresults , post
matrix MB = r(table)
mi testtransform diff


* Reference 10th SES decile 
mi estimate, saving(myresults, replace) post: svy: mean  test_phy_w2  ,over(SES_dec)
mi estimate (diff: _b[c.test_phy_w2@10.SES_dec] - _b[c.test_phy_w2@1.SES_dec]) using myresults , post
matrix S = r(table)
mi testtransform diff


mi estimate, saving(myresults, replace) post: svy: mean  test_phy_w2  ,over(minority_group)
mi estimate (diff: _b[c.test_phy_w2@1.minority_group] - _b[c.test_phy_w2@0.minority_group]) using myresults , post
matrix MG_Turk = r(table)
mi testtransform diff


mi estimate (diff: _b[c.test_phy_w2@2.minority_group] - _b[c.test_phy_w2@0.minority_group]) using myresults , post
matrix MG_FSU = r(table)
mi testtransform diff


mi estimate (diff: _b[c.test_phy_w2@3.minority_group] - _b[c.test_phy_w2@0.minority_group]) using myresults , post
matrix MG_NW = r(table)
mi testtransform diff


mi estimate (diff: _b[c.test_phy_w2@4.minority_group] - _b[c.test_phy_w2@0.minority_group]) using myresults, post
matrix MG_CE = r(table)
mi testtransform diff


mi estimate (diff: _b[c.test_phy_w2@5.minority_group] - _b[c.test_phy_w2@0.minority_group]) using myresults, post
matrix MG_O = r(table)
mi testtransform diff


matrix X_phy = J(9,3,.)
matrix colname X_phy = Est. ll95 ul95 
matrix rowname X_phy = "Girl"   "Overweight/obese" "SES(d10)"  "Minority"  "Turkey" "FSU" "NW + South Europe" "Central-Eastern Europe" "Other"

matrix X_phy[1,1] = W[1,1]
matrix X_phy[1,2] = W[5,1]
matrix X_phy[1,3] = W[6,1]

matrix X_phy[2,1] = B[1,1]
matrix X_phy[2,2] = B[5,1]
matrix X_phy[2,3] = B[6,1]

matrix X_phy[3,1] =  S[1,1]
matrix X_phy[3,2] =  S[5,1]
matrix X_phy[3,3] =  S[6,1]

matrix X_phy[4,1] =  MB[1,1]
matrix X_phy[4,2] =  MB[5,1]
matrix X_phy[4,3] =  MB[6,1]

matrix X_phy[5,1] = MG_Turk[1,1]
matrix X_phy[5,2] = MG_Turk[5,1]
matrix X_phy[5,3] = MG_Turk[6,1]


matrix X_phy[6,1] =  MG_FSU[1,1]
matrix X_phy[6,2] =  MG_FSU[5,1]
matrix X_phy[6,3] =  MG_FSU[6,1]

matrix X_phy[7,1] =  MG_NW[1,1]
matrix X_phy[7,2] =  MG_NW[5,1]
matrix X_phy[7,3] =  MG_NW[6,1]


matrix X_phy[8,1] =  MG_CE[1,1]
matrix X_phy[8,2] =  MG_CE[5,1]
matrix X_phy[8,3] =  MG_CE[6,1]


matrix X_phy[9,1] = MG_O[1,1]
matrix X_phy[9,2] = MG_O[5,1]  
matrix X_phy[9,3] = MG_O[6,1]


* Chemistry 

use  "${DATA}/NEPS_SC4_sample_w2_IMPUTED_che.dta", clear 
mi svyset ID_i  [pweight = w_t2] ,strata(stratum_exp) || ID_cc 
  
mi xeq 0/50: xtile SES_dec = hisei, nq(10)

* Reference Girl 
mi estimate, saving(myresults, replace) post: svy: mean  test_phy_w2  ,over(women)
mi estimate (diff: _b[c.test_phy_w2@1.women] - _b[c.test_phy_w2@0.women]) using myresults , post
matrix W = r(table)
mi testtransform diff


*Reference Normalweight 
mi estimate, saving(myresults, replace) post: svy: mean  test_phy_w2  ,over(bmi_classification_2_w2_long)
mi estimate (diff: _b[c.test_phy_w2@1.bmi_classification_2_w2_long] - _b[c.test_phy_w2@0.bmi_classification_2_w2_long]) using myresults , post 
matrix B = r(table)
mi testtransform diff

* Reference majority student
mi estimate, saving(myresults, replace) post: svy: mean  test_phy_w2  ,over(migration_background)
mi estimate (diff: _b[c.test_phy_w2@1.migration_background] - _b[c.test_phy_w2@0.migration_background]) using myresults , post
matrix MB = r(table)
mi testtransform diff


* Reference 10th SES decile 
mi estimate, saving(myresults, replace) post: svy: mean  test_phy_w2  ,over(SES_dec)
mi estimate (diff: _b[c.test_phy_w2@10.SES_dec] - _b[c.test_phy_w2@1.SES_dec]) using myresults , post
matrix S = r(table)
mi testtransform diff


mi estimate, saving(myresults, replace) post: svy: mean  test_phy_w2  ,over(minority_group)
mi estimate (diff: _b[c.test_phy_w2@1.minority_group] - _b[c.test_phy_w2@0.minority_group]) using myresults , post
matrix MG_Turk = r(table)
mi testtransform diff


mi estimate (diff: _b[c.test_phy_w2@2.minority_group] - _b[c.test_phy_w2@0.minority_group]) using myresults , post
matrix MG_FSU = r(table)
mi testtransform diff


mi estimate (diff: _b[c.test_phy_w2@3.minority_group] - _b[c.test_phy_w2@0.minority_group]) using myresults , post
matrix MG_NW = r(table)
mi testtransform diff


mi estimate (diff: _b[c.test_phy_w2@4.minority_group] - _b[c.test_phy_w2@0.minority_group]) using myresults, post
matrix MG_CE = r(table)
mi testtransform diff


mi estimate (diff: _b[c.test_phy_w2@5.minority_group] - _b[c.test_phy_w2@0.minority_group]) using myresults, post
matrix MG_O = r(table)
mi testtransform diff


matrix X_che = J(9,3,.)
matrix colname X_che = Est. ll95 ul95 
matrix rowname X_che = "Girl"   "Overweight/obese" "SES(d10)"  "Minority"  "Turkey" "FSU" "NW + South Europe" "Central-Eastern Europe" "Other"

matrix X_che[1,1] = W[1,1]
matrix X_che[1,2] = W[5,1]
matrix X_che[1,3] = W[6,1]

matrix X_che[2,1] = B[1,1]
matrix X_che[2,2] = B[5,1]
matrix X_che[2,3] = B[6,1]

matrix X_che[3,1] =  S[1,1]
matrix X_che[3,2] =  S[5,1]
matrix X_che[3,3] =  S[6,1]

matrix X_che[4,1] =  MB[1,1]
matrix X_che[4,2] =  MB[5,1]
matrix X_che[4,3] =  MB[6,1]

matrix X_che[5,1] = MG_Turk[1,1]
matrix X_che[5,2] = MG_Turk[5,1]
matrix X_che[5,3] = MG_Turk[6,1]


matrix X_che[6,1] =  MG_FSU[1,1]
matrix X_che[6,2] =  MG_FSU[5,1]
matrix X_che[6,3] =  MG_FSU[6,1]

matrix X_che[7,1] =  MG_NW[1,1]
matrix X_che[7,2] =  MG_NW[5,1]
matrix X_che[7,3] =  MG_NW[6,1]


matrix X_che[8,1] =  MG_CE[1,1]
matrix X_che[8,2] =  MG_CE[5,1]
matrix X_che[8,3] =  MG_CE[6,1]


matrix X_che[9,1] = MG_O[1,1]
matrix X_che[9,2] = MG_O[5,1]  
matrix X_che[9,3] = MG_O[6,1]


* Biology 


use  "${DATA}/NEPS_SC4_sample_w2_IMPUTED_bio.dta", clear 
mi svyset ID_i  [pweight = w_t2] ,strata(stratum_exp) || ID_cc 
  
mi xeq 0/50: xtile SES_dec = hisei, nq(10)

* Reference Girl 
mi estimate, saving(myresults, replace) post: svy: mean  test_phy_w2  ,over(women)
mi estimate (diff: _b[c.test_phy_w2@1.women] - _b[c.test_phy_w2@0.women]) using myresults , post
matrix W = r(table)
mi testtransform diff


*Reference Normalweight 
mi estimate, saving(myresults, replace) post: svy: mean  test_phy_w2  ,over(bmi_classification_2_w2_long)
mi estimate (diff: _b[c.test_phy_w2@1.bmi_classification_2_w2_long] - _b[c.test_phy_w2@0.bmi_classification_2_w2_long]) using myresults , post 
matrix B = r(table)
mi testtransform diff

* Reference majority student
mi estimate, saving(myresults, replace) post: svy: mean  test_phy_w2  ,over(migration_background)
mi estimate (diff: _b[c.test_phy_w2@1.migration_background] - _b[c.test_phy_w2@0.migration_background]) using myresults , post
matrix MB = r(table)
mi testtransform diff


* Reference 10th SES decile 
mi estimate, saving(myresults, replace) post: svy: mean  test_phy_w2  ,over(SES_dec)
mi estimate (diff: _b[c.test_phy_w2@10.SES_dec] - _b[c.test_phy_w2@1.SES_dec]) using myresults , post
matrix S = r(table)
mi testtransform diff


mi estimate, saving(myresults, replace) post: svy: mean  test_phy_w2  ,over(minority_group)
mi estimate (diff: _b[c.test_phy_w2@1.minority_group] - _b[c.test_phy_w2@0.minority_group]) using myresults , post
matrix MG_Turk = r(table)
mi testtransform diff


mi estimate (diff: _b[c.test_phy_w2@2.minority_group] - _b[c.test_phy_w2@0.minority_group]) using myresults , post
matrix MG_FSU = r(table)
mi testtransform diff


mi estimate (diff: _b[c.test_phy_w2@3.minority_group] - _b[c.test_phy_w2@0.minority_group]) using myresults , post
matrix MG_NW = r(table)
mi testtransform diff


mi estimate (diff: _b[c.test_phy_w2@4.minority_group] - _b[c.test_phy_w2@0.minority_group]) using myresults, post
matrix MG_CE = r(table)
mi testtransform diff


mi estimate (diff: _b[c.test_phy_w2@5.minority_group] - _b[c.test_phy_w2@0.minority_group]) using myresults, post
matrix MG_O = r(table)
mi testtransform diff


matrix X_bio = J(9,3,.)
matrix colname X_bio = Est. ll95 ul95 
matrix rowname X_bio = "Girl"   "Overweight/obese" "SES(d10)"  "Minority"  "Turkey" "FSU" "NW + South Europe" "Central-Eastern Europe" "Other"

matrix X_bio[1,1] = W[1,1]
matrix X_bio[1,2] = W[5,1]
matrix X_bio[1,3] = W[6,1]

matrix X_bio[2,1] = B[1,1]
matrix X_bio[2,2] = B[5,1]
matrix X_bio[2,3] = B[6,1]

matrix X_bio[3,1] =  S[1,1]
matrix X_bio[3,2] =  S[5,1]
matrix X_bio[3,3] =  S[6,1]

matrix X_bio[4,1] =  MB[1,1]
matrix X_bio[4,2] =  MB[5,1]
matrix X_bio[4,3] =  MB[6,1]

matrix X_bio[5,1] = MG_Turk[1,1]
matrix X_bio[5,2] = MG_Turk[5,1]
matrix X_bio[5,3] = MG_Turk[6,1]


matrix X_bio[6,1] =  MG_FSU[1,1]
matrix X_bio[6,2] =  MG_FSU[5,1]
matrix X_bio[6,3] =  MG_FSU[6,1]

matrix X_bio[7,1] =  MG_NW[1,1]
matrix X_bio[7,2] =  MG_NW[5,1]
matrix X_bio[7,3] =  MG_NW[6,1]


matrix X_bio[8,1] =  MG_CE[1,1]
matrix X_bio[8,2] =  MG_CE[5,1]
matrix X_bio[8,3] =  MG_CE[6,1]


matrix X_bio[9,1] = MG_O[1,1]
matrix X_bio[9,2] = MG_O[5,1]  
matrix X_bio[9,3] = MG_O[6,1]


*****************************************
*** Figure S1
*****************************************

coefplot (matrix(X_ger[,1]), ci((2 3)) offset(0)  msize(medium)) || ///
(matrix(X_math[,1]), ci((2 3))) || ///
(matrix(X_phy[,1]), ci((2 3))) || ///
(matrix(X_che[,1]), ci((2 3))) || ///
(matrix(X_bio[,1]), ci((2 3))) ///
, levels(95) scheme(s2mono) color(*0.5) citop ///
groups(Girl =  "{bf:Gender}"   Overweight/obese = "{bf:BMI}" SES(d10)  = "{bf:SES}"  Minority = `""{bf:Minority }" "{bf:status}""' Turkey FSU NW + South Europe Central-Eastern Europe Other = `""{bf:Minority }" "{bf:group}""') ///
headings(Girl = "{it:Ref: Boy}"      Overweight/obese = "{it:Ref: Non-overweight/obese}" SES(d10)  = "{it:Ref: SES(d1)}" Minority = "{it:Ref: Majority}" ///
Turkey    = "{it:Ref: Majority}" , offset(0.2) labsize(small)) /// 
bylabels("German" "Math" "Physics" "Chemistry" "Biology")  xline(0 ,lpattern(dash) lcolor(red%40))   byopts(col(5)) msize(medium) plotregion(style(none)) bgcolor(white)

gr_edit .style.editstyle boxstyle(shadestyle(color(white))) editcopy
gr_edit .plotregion1.subtitle[1].DragBy 3.4 0 editcopy
gr_edit .plotregion1.subtitle[2].DragBy 3.4 0 editcopy
gr_edit .plotregion1.subtitle[3].DragBy 3.4 0 editcopy
gr_edit .plotregion1.subtitle[4].DragBy 3.4 0 editcopy
gr_edit .plotregion1.subtitle[5].DragBy 3.4 0 editcopy

gr_edit .plotregion1.subtitle[1].style.editstyle fillcolor(none) linestyle(width(none)) editcopy

gr_edit .plotregion1.subtitle[1].style.editstyle drawbox(no) editcopy
gr_edit .plotregion1.subtitle[2].style.editstyle drawbox(no) editcopy
gr_edit .plotregion1.subtitle[3].style.editstyle drawbox(no) editcopy
gr_edit .plotregion1.subtitle[4].style.editstyle drawbox(no) editcopy
gr_edit .plotregion1.subtitle[5].style.editstyle drawbox(no) editcopy

gr_edit .style.editstyle boxstyle(linestyle(color(white))) editcopy
gr_edit .style.editstyle boxstyle(linestyle(width(none))) editcopy

gr_edit .plotregion1.xaxis1[1].title.style.editstyle margin(small) editcopy
gr_edit .plotregion1.xaxis1[1].title.draw_view.setstyle, style(yes)
gr_edit .plotregion1.xaxis1[1].title.text = {}
gr_edit .plotregion1.xaxis1[1].title.text.Arrpush Test score difference


gr_edit .plotregion1.xaxis1[2].title.style.editstyle margin(small) editcopy
gr_edit .plotregion1.xaxis1[2].title.draw_view.setstyle, style(yes)
gr_edit .plotregion1.xaxis1[2].title.text = {}
gr_edit .plotregion1.xaxis1[2].title.text.Arrpush Test score difference

gr_edit .plotregion1.xaxis1[3].title.style.editstyle margin(small) editcopy
gr_edit .plotregion1.xaxis1[3].title.draw_view.setstyle, style(yes)
gr_edit .plotregion1.xaxis1[3].title.text = {}
gr_edit .plotregion1.xaxis1[3].title.text.Arrpush Test score difference

gr_edit .plotregion1.xaxis1[4].title.style.editstyle margin(small) editcopy
gr_edit .plotregion1.xaxis1[4].title.draw_view.setstyle, style(yes)
gr_edit .plotregion1.xaxis1[4].title.text = {}
gr_edit .plotregion1.xaxis1[4].title.text.Arrpush Test score difference

gr_edit .plotregion1.xaxis1[5].title.style.editstyle margin(small) editcopy
gr_edit .plotregion1.xaxis1[5].title.draw_view.setstyle, style(yes)
gr_edit .plotregion1.xaxis1[5].title.text = {}
gr_edit .plotregion1.xaxis1[5].title.text.Arrpush Test score difference

gr_edit .plotregion1.subtitle[1].style.editstyle size(large) editcopy
gr_edit .plotregion1.subtitle[2].style.editstyle size(large) editcopy
gr_edit .plotregion1.subtitle[3].style.editstyle size(large) editcopy
gr_edit .plotregion1.subtitle[4].style.editstyle size(large) editcopy
gr_edit .plotregion1.subtitle[5].style.editstyle size(large) editcopy


graph display, ysize(2.15) xsize(4.3)
graph save "${GRAPH}\Figure_S1.gph", replace
graph export "${GRAPH}\Figure_S1.eps", as(eps) preview(on) replace
graph export "${GRAPH}\Figure_S1.png", as(png)  replace width(2908) height(1454)
graph export "${GRAPH}\Figure_S1.tif", as(tif)  replace
