# Supplementary material for: Does chubby Can get lower grades than skinny Sophie? Using an intersectional approach to uncover grading bias in German secondary schools
Source: PLoS One. 2024 Jul 3;19(7):e0305703. doi: 10.1371/journal.pone.0305703 (PMC11221685; doi:10.1371/journal.pone.0305703)
Supplement: S1 File — (ZIP) [file pone.0305703.s021.zip › Replication package/5_Robustness_Rank_Multiple_imputation.do]

clear
set more off, permanently
capture log close
clear matrix
clear mata
set maxvar 32000, perm
set matsize 11000, perm

global DATAA ""
global DATA ""
global DO ""
global GRAPH ""
global TABLE ""

use  "${DATA}/NEPS_SC4_sample_w2_pre_IMPUTATION_lang.dta", clear
drop if students_per_class_w2 < 10  
mi register imputed  rank_grade_lang_w2 rank_grade_math_w2 rank_grade_phy_w2 rank_grade_che_w2 rank_grade_bio_w2

mi impute chained (pmm, knn(10)) ///
rank_grade_lang_w2 rank_grade_math_w2 rank_grade_phy_w2 rank_grade_che_w2 rank_grade_bio_w2 grade_lang_w1 grade_math_w1 ///
test_lang_w2 test_math_w2  test_phy_w2 ///
women ///
bmi_classification_2_w2_long ///
hisei ///
repeated_class_w2 ///
life_statisf_w2_long ///
school_statisf_w2_long ///
health_statisf_w2_long ///
neutroticism_sum_w1_long  ///
openness_sum_w1_long   ///
extraversion_sum_w1_long /// 
agreeableness_sum_w1_long ///
conscientiousness_sum_w1_long ///
minority_group  self_esteem_w1_std prosocial_beh_w2_std problematic_beh_w2_std scoff_sum_w2 ///
real_asp_isei ///
reasoning_class9 ///
speed_perception_class9 ///
education  subj_intrest_german_w2 subj_intrest_math_w2 ///
life_statisf_w1_long ///
school_statisf_w1_long ///
health_statisf_w1_long ///
interaction /// 
 =  i.school_type w_i w_t2 i.stratum_imp1_R    ,   rseed(2906) add(50) burnin(50)  
  
drop migration_background
mi xeq 0/50: gen  migration_background = 0 if minority_group == 0
mi xeq 0/50: replace migration_background = 1 if minority_group >0 
  
save  "${DATA}/NEPS_SC4_sample_w2_IMPUTED_lang_rank.dta", replace 
 
use  "${DATA}/NEPS_SC4_sample_w2_pre_IMPUTATION_math.dta", clear
drop if students_per_class_w2 < 10  
mi register imputed  rank_grade_lang_w2 rank_grade_math_w2 rank_grade_phy_w2 rank_grade_che_w2 rank_grade_bio_w2

mi impute chained (pmm, knn(10)) ///
rank_grade_lang_w2 rank_grade_math_w2 rank_grade_phy_w2 rank_grade_che_w2 rank_grade_bio_w2 grade_lang_w1 grade_math_w1 ///
test_lang_w2 test_math_w2  test_phy_w2 ///
women ///
bmi_classification_2_w2_long ///
hisei ///
repeated_class_w2 ///
life_statisf_w2_long ///
school_statisf_w2_long ///
health_statisf_w2_long ///
neutroticism_sum_w1_long  ///
openness_sum_w1_long   ///
extraversion_sum_w1_long /// 
agreeableness_sum_w1_long ///
conscientiousness_sum_w1_long ///
minority_group  self_esteem_w1_std prosocial_beh_w2_std problematic_beh_w2_std scoff_sum_w2 ///
real_asp_isei ///
reasoning_class9 ///
speed_perception_class9 ///
education  subj_intrest_german_w2 subj_intrest_math_w2 ///
life_statisf_w1_long ///
school_statisf_w1_long ///
health_statisf_w1_long ///
interaction ///
 =  i.school_type w_i w_t2 i.stratum_imp1_R    ,   rseed(2906) add(50) burnin(50)   
  
drop migration_background
mi xeq 0/50: gen  migration_background = 0 if minority_group == 0
mi xeq 0/50: replace migration_background = 1 if minority_group >0 
  
save  "${DATA}/NEPS_SC4_sample_w2_IMPUTED_math_rank.dta", replace  
 

use  "${DATA}/NEPS_SC4_sample_w2_pre_IMPUTATION_phy.dta", clear
drop if students_per_class_w2 < 10 
mi register imputed  rank_grade_lang_w2 rank_grade_math_w2 rank_grade_phy_w2 rank_grade_che_w2 rank_grade_bio_w2

mi impute chained (pmm, knn(10)) ///
rank_grade_lang_w2 rank_grade_math_w2 rank_grade_phy_w2 rank_grade_che_w2 rank_grade_bio_w2 grade_lang_w1 grade_math_w1 ///
test_lang_w2 test_math_w2  test_phy_w2 ///
women ///
bmi_classification_2_w2_long ///
hisei ///
repeated_class_w2 ///
life_statisf_w2_long ///
school_statisf_w2_long ///
health_statisf_w2_long ///
neutroticism_sum_w1_long  ///
openness_sum_w1_long   ///
extraversion_sum_w1_long /// 
agreeableness_sum_w1_long ///
conscientiousness_sum_w1_long ///
minority_group  self_esteem_w1_std prosocial_beh_w2_std problematic_beh_w2_std scoff_sum_w2 ///
real_asp_isei ///
reasoning_class9 ///
speed_perception_class9 ///
education  subj_intrest_german_w2 subj_intrest_math_w2 ///
life_statisf_w1_long ///
school_statisf_w1_long ///
health_statisf_w1_long ///
interaction ///
 =  i.school_type w_i w_t2 i.stratum_imp1_R    ,   rseed(2906)  add(50) burnin(50)     
  
drop migration_background
mi xeq 0/50: gen  migration_background = 0 if minority_group == 0
mi xeq 0/50: replace migration_background = 1 if minority_group >0 
  
save  "${DATA}/NEPS_SC4_sample_w2_IMPUTED_phy_rank.dta", replace  
 

use  "${DATA}/NEPS_SC4_sample_w2_pre_IMPUTATION_che.dta", clear

drop if students_per_class_w2 < 10 
mi register imputed  rank_grade_lang_w2 rank_grade_math_w2 rank_grade_phy_w2 rank_grade_che_w2 rank_grade_bio_w2

mi impute chained (pmm, knn(10)) ///
rank_grade_lang_w2 rank_grade_math_w2 rank_grade_phy_w2 rank_grade_che_w2 rank_grade_bio_w2 grade_lang_w1 grade_math_w1 ///
test_lang_w2 test_math_w2  test_phy_w2 ///
women ///
bmi_classification_2_w2_long ///
hisei ///
repeated_class_w2 ///
life_statisf_w2_long ///
school_statisf_w2_long ///
health_statisf_w2_long ///
neutroticism_sum_w1_long  ///
openness_sum_w1_long   ///
extraversion_sum_w1_long /// 
agreeableness_sum_w1_long ///
conscientiousness_sum_w1_long ///
minority_group  self_esteem_w1_std prosocial_beh_w2_std problematic_beh_w2_std scoff_sum_w2 ///
real_asp_isei ///
reasoning_class9 ///
speed_perception_class9 ///
education  subj_intrest_german_w2 subj_intrest_math_w2 ///
life_statisf_w1_long ///
school_statisf_w1_long ///
health_statisf_w1_long ///
interaction ///
 =  i.school_type w_i w_t2 i.stratum_imp1_R    ,   rseed(2906)  add(50) burnin(50)  
  
drop migration_background
mi xeq 0/50: gen  migration_background = 0 if minority_group == 0
mi xeq 0/50: replace migration_background = 1 if minority_group >0 
  
save  "${DATA}/NEPS_SC4_sample_w2_IMPUTED_che_rank.dta", replace  

use  "${DATA}/NEPS_SC4_sample_w2_pre_IMPUTATION_bio.dta", clear
drop if students_per_class_w2 < 10  
mi register imputed  rank_grade_lang_w2 rank_grade_math_w2 rank_grade_phy_w2 rank_grade_che_w2 rank_grade_bio_w2

mi impute chained (pmm, knn(10)) ///
rank_grade_lang_w2 rank_grade_math_w2 rank_grade_phy_w2 rank_grade_che_w2 rank_grade_bio_w2 grade_lang_w1 grade_math_w1 ///
test_lang_w2 test_math_w2  test_phy_w2 ///
women ///
bmi_classification_2_w2_long ///
hisei ///
repeated_class_w2 ///
life_statisf_w2_long ///
school_statisf_w2_long ///
health_statisf_w2_long ///
neutroticism_sum_w1_long  ///
openness_sum_w1_long   ///
extraversion_sum_w1_long /// 
agreeableness_sum_w1_long ///
conscientiousness_sum_w1_long ///
minority_group  self_esteem_w1_std prosocial_beh_w2_std problematic_beh_w2_std scoff_sum_w2 ///
real_asp_isei ///
reasoning_class9 ///
speed_perception_class9 ///
education  subj_intrest_german_w2 subj_intrest_math_w2 ///
life_statisf_w1_long ///
school_statisf_w1_long ///
health_statisf_w1_long ///
interaction ///
 =  i.school_type w_i w_t2 i.stratum_imp1_R    ,   rseed(2906)  add(50) burnin(50)  
  
drop migration_background
mi xeq 0/50: gen  migration_background = 0 if minority_group == 0
mi xeq 0/50: replace migration_background = 1 if minority_group >0 
  
save  "${DATA}/NEPS_SC4_sample_w2_IMPUTED_bio_rank.dta", replace 
