# Supplementary material for: Does chubby Can get lower grades than skinny Sophie? Using an intersectional approach to uncover grading bias in German secondary schools
Source: PLoS One. 2024 Jul 3;19(7):e0305703. doi: 10.1371/journal.pone.0305703 (PMC11221685; doi:10.1371/journal.pone.0305703)
Supplement: S1 File — (ZIP) [file pone.0305703.s021.zip › Replication package/6_Figure_S3.do]

clear
set more off, permanently
capture log close
clear matrix
clear mata
set maxvar 32000, perm
set matsize 11000, perm

global DATAA "Z:\SUF\Remote\SC4\SC4_R_13-0-0\Stata"
global DATA "Z:\Projects\p000237_DUA_4120\data"
global DO "Z:\Projects\p000237_DUA_4120\do"
global GRAPH "Z:\Projects\p000237_DUA_4120\graph"
global TABLE "Z:\Projects\p000237_DUA_4120\table"

************************************
** Multilevel models - MI 
************************************

***************
* German 
***************
use  "${DATA}/NEPS_SC4_sample_w2_IMPUTED_lang_rank.dta", clear 

* Model 1 
* all students 
* Gender 
mi estimate, post: regress rank_grade_lang_w2 i.women test_lang_w2 reasoning_class9 speed_perception_class9 i.school_type [pweight =w_t2] , vce(cluster ID_cc)
est store model1_ger_all_gender

* Migration 
mi estimate, post: regress rank_grade_lang_w2 i.migration_background test_lang_w2 reasoning_class9 speed_perception_class9 i.school_type [pweight =w_t2]  , vce(cluster ID_cc)
est store model1_ger_all_migr 

mi estimate, post: regress rank_grade_lang_w2 i.minority_group test_lang_w2 reasoning_class9 speed_perception_class9 i.school_type [pweight =w_t2]  , vce(cluster ID_cc) 
est store model1_ger_all_reg 

*  Overweight 
mi estimate, post: regress rank_grade_lang_w2 i.bmi_classification_2_w2_long test_lang_w2 reasoning_class9 speed_perception_class9 i.school_type [pweight =w_t2]  , vce(cluster ID_cc)
est store model1_ger_all_bmi 

* SES 
mi estimate, post: regress rank_grade_lang_w2 hisei test_lang_w2 reasoning_class9 speed_perception_class9 i.school_type [pweight =w_t2]  , vce(cluster ID_cc)
est store model1_ger_all_ses

mi xeq 0/50 : gen hisei_drop = hisei
mi xeq 0/50: gen women_drop = women
mi xeq 0/50: gen bmi_classification_2_w2_long_d = bmi_classification_2_w2_long
 

* Model 3 
mi estimate, post: regress rank_grade_lang_w2 i.migration_background test_lang_w2 reasoning_class9 speed_perception_class9  ///
prosocial_beh_w2_std problematic_beh_w2_std scoff_sum_w2 health_statisf_w2_long  i.repeated_class_w2_long /// 
neutroticism_sum_w1_long openness_sum_w1_long extraversion_sum_w1_long agreeableness_sum_w1_long conscientiousness_sum_w1_long ///
i.school_type   i.women_drop i.bmi_classification_2_w2_long_d hisei_drop [pweight =w_t2] , vce(cluster ID_cc)
est store model3_ger_all 

mi estimate, post: regress rank_grade_lang_w2 i.minority_group test_lang_w2 reasoning_class9 speed_perception_class9  ///
prosocial_beh_w2_std problematic_beh_w2_std scoff_sum_w2 health_statisf_w2_long  i.repeated_class_w2_long /// 
neutroticism_sum_w1_long openness_sum_w1_long extraversion_sum_w1_long agreeableness_sum_w1_long conscientiousness_sum_w1_long ///
i.school_type   i.women i.bmi_classification_2_w2_long hisei [pweight =w_t2] , vce(cluster ID_cc)
est store model3_ger_all_reg


***************
* Math	 
***************
use  "${DATA}/NEPS_SC4_sample_w2_IMPUTED_math_rank.dta", clear 

* Model 1 
* all students 
* Gender 
mi estimate, post: regress rank_grade_math_w2 i.women test_math_w2 reasoning_class9 speed_perception_class9 i.school_type [pweight =w_t2] , vce(cluster ID_cc)
est store model1_math_all_gender

* Migration 
mi estimate, post: regress rank_grade_math_w2 i.migration_background test_math_w2 reasoning_class9 speed_perception_class9 i.school_type [pweight =w_t2]  , vce(cluster ID_cc)
est store model1_math_all_migr 

mi estimate, post: regress rank_grade_math_w2 i.minority_group test_math_w2 reasoning_class9 speed_perception_class9 i.school_type  [pweight =w_t2] , vce(cluster ID_cc)  
est store model1_math_all_reg 

*  Overweight 
mi estimate, post: regress rank_grade_math_w2 i.bmi_classification_2_w2_long test_math_w2 reasoning_class9 speed_perception_class9 i.school_type [pweight =w_t2]  , vce(cluster ID_cc) 
est store model1_math_all_bmi 

* SES 
mi estimate, post: regress rank_grade_math_w2 hisei test_math_w2 reasoning_class9 speed_perception_class9 i.school_type [pweight =w_t2] , vce(cluster ID_cc)
est store model1_math_all_ses


mi xeq 0/50 : gen hisei_drop = hisei
mi xeq 0/50: gen women_drop = women
mi xeq 0/50: gen bmi_classification_2_w2_long_d = bmi_classification_2_w2_long
 

* Model 3 
mi estimate, post: regress rank_grade_math_w2 i.migration_background test_math_w2 reasoning_class9 speed_perception_class9  ///
prosocial_beh_w2_std problematic_beh_w2_std scoff_sum_w2 health_statisf_w2_long  i.repeated_class_w2_long /// 
neutroticism_sum_w1_long openness_sum_w1_long extraversion_sum_w1_long agreeableness_sum_w1_long conscientiousness_sum_w1_long ///
i.school_type    i.women_drop i.bmi_classification_2_w2_long_d hisei_drop [pweight =w_t2] , vce(cluster ID_cc) 
est store model3_math_all 

mi estimate, post: regress rank_grade_math_w2 i.minority_group test_math_w2 reasoning_class9 speed_perception_class9  ///
prosocial_beh_w2_std problematic_beh_w2_std scoff_sum_w2 health_statisf_w2_long  i.repeated_class_w2_long /// 
neutroticism_sum_w1_long openness_sum_w1_long extraversion_sum_w1_long agreeableness_sum_w1_long conscientiousness_sum_w1_long ///
i.school_type   i.women i.bmi_classification_2_w2_long hisei [pweight =w_t2] , vce(cluster ID_cc)
est store model3_math_all_reg


***************
* Physics	 
***************
use  "${DATA}/NEPS_SC4_sample_w2_IMPUTED_phy_rank.dta", clear 

* Model 1 
* all students 
* Gender 
mi estimate, post: regress rank_grade_phy_w2 i.women test_phy_w2 reasoning_class9 speed_perception_class9 i.school_type [pweight =w_t2] , vce(cluster ID_cc)
est store model1_phy_all_gender

* Migration 
mi estimate, post: regress rank_grade_phy_w2 i.migration_background test_phy_w2 reasoning_class9 speed_perception_class9 i.school_type [pweight =w_t2]  , vce(cluster ID_cc)
est store model1_phy_all_migr 

mi estimate, post: regress rank_grade_phy_w2 i.minority_group test_phy_w2 reasoning_class9 speed_perception_class9 i.school_type [pweight =w_t2]  , vce(cluster ID_cc)
est store model1_phy_all_reg 

*  Overweight 
mi estimate, post: regress rank_grade_phy_w2 i.bmi_classification_2_w2_long test_phy_w2 reasoning_class9 speed_perception_class9 i.school_type [pweight =w_t2]  , vce(cluster ID_cc)
est store model1_phy_all_bmi 

* SES 
mi estimate, post: regress rank_grade_phy_w2 hisei test_phy_w2 reasoning_class9 speed_perception_class9 i.school_type [pweight =w_t2]  , vce(cluster ID_cc)
est store model1_phy_all_ses

mi xeq 0/50 : gen hisei_drop = hisei
mi xeq 0/50: gen women_drop = women
mi xeq 0/50: gen bmi_classification_2_w2_long_d = bmi_classification_2_w2_long
 


* Model 3 
mi estimate, post: regress rank_grade_phy_w2 i.migration_background test_phy_w2 reasoning_class9 speed_perception_class9  ///
prosocial_beh_w2_std problematic_beh_w2_std scoff_sum_w2 health_statisf_w2_long  i.repeated_class_w2_long /// 
neutroticism_sum_w1_long openness_sum_w1_long extraversion_sum_w1_long agreeableness_sum_w1_long conscientiousness_sum_w1_long ///
i.school_type    i.women_drop i.bmi_classification_2_w2_long_d hisei_drop [pweight =w_t2] , vce(cluster ID_cc)
est store model3_phy_all 

mi estimate, post: regress rank_grade_phy_w2 i.minority_group test_phy_w2 reasoning_class9 speed_perception_class9  ///
prosocial_beh_w2_std problematic_beh_w2_std scoff_sum_w2 health_statisf_w2_long  i.repeated_class_w2_long /// 
neutroticism_sum_w1_long openness_sum_w1_long extraversion_sum_w1_long agreeableness_sum_w1_long conscientiousness_sum_w1_long ///
i.school_type   i.women i.bmi_classification_2_w2_long hisei [pweight =w_t2] , vce(cluster ID_cc)
est store model3_phy_all_reg
 

***************
* Chemistry	 
***************
use  "${DATA}/NEPS_SC4_sample_w2_IMPUTED_che_rank.dta", clear 

* Model 1 
* all students 
* Gender 
mi estimate, post: regress rank_grade_che_w2 i.women test_phy_w2 reasoning_class9 speed_perception_class9 i.school_type [pweight =w_t2] , vce(cluster ID_cc) 
est store model1_che_all_gender

* Migration 
mi estimate, post: regress rank_grade_che_w2 i.migration_background test_phy_w2 reasoning_class9 speed_perception_class9 i.school_type [pweight =w_t2]  , vce(cluster ID_cc)
est store model1_che_all_migr 

mi estimate, post: regress rank_grade_che_w2 i.minority_group test_phy_w2 reasoning_class9 speed_perception_class9 i.school_type [pweight =w_t2]  , vce(cluster ID_cc)
est store model1_che_all_reg 

*  Overweight 
mi estimate, post: regress rank_grade_che_w2 i.bmi_classification_2_w2_long test_phy_w2 reasoning_class9 speed_perception_class9 i.school_type  [pweight =w_t2] , vce(cluster ID_cc)
est store model1_che_all_bmi 

* SES 
mi estimate, post: regress rank_grade_che_w2 hisei test_phy_w2 reasoning_class9 speed_perception_class9 i.school_type [pweight =w_t2]  , vce(cluster ID_cc)
est store model1_che_all_ses

mi xeq 0/50 : gen hisei_drop = hisei
mi xeq 0/50: gen women_drop = women
mi xeq 0/50: gen bmi_classification_2_w2_long_d = bmi_classification_2_w2_long
 


* Model 3 
mi estimate, post: regress rank_grade_che_w2 i.migration_background test_phy_w2 reasoning_class9 speed_perception_class9  ///
prosocial_beh_w2_std problematic_beh_w2_std scoff_sum_w2 health_statisf_w2_long  i.repeated_class_w2_long /// 
neutroticism_sum_w1_long openness_sum_w1_long extraversion_sum_w1_long agreeableness_sum_w1_long conscientiousness_sum_w1_long ///
i.school_type    i.women_drop i.bmi_classification_2_w2_long_d hisei_drop [pweight =w_t2] , vce(cluster ID_cc)
est store model3_che_all 

mi estimate, post: regress rank_grade_che_w2 i.minority_group test_phy_w2 reasoning_class9 speed_perception_class9  ///
prosocial_beh_w2_std problematic_beh_w2_std scoff_sum_w2 health_statisf_w2_long  i.repeated_class_w2_long /// 
neutroticism_sum_w1_long openness_sum_w1_long extraversion_sum_w1_long agreeableness_sum_w1_long conscientiousness_sum_w1_long ///
i.school_type   i.women i.bmi_classification_2_w2_long hisei [pweight =w_t2] , vce(cluster ID_cc)
est store model3_che_all_reg


***************
* Biology	 
***************
use  "${DATA}/NEPS_SC4_sample_w2_IMPUTED_bio_rank.dta", clear 

* Model 1 
* all students 
* Gender 
mi estimate, post: regress rank_grade_bio_w2 i.women test_phy_w2 reasoning_class9 speed_perception_class9 i.school_type [pweight =w_t2] , vce(cluster ID_cc)
est store model1_bio_all_gender

* Migration 
mi estimate, post: regress rank_grade_bio_w2 i.migration_background test_phy_w2 reasoning_class9 speed_perception_class9 i.school_type [pweight =w_t2]  , vce(cluster ID_cc)
est store model1_bio_all_migr 

mi estimate, post: regress rank_grade_bio_w2 i.minority_group test_phy_w2 reasoning_class9 speed_perception_class9 i.school_type [pweight =w_t2] , vce(cluster ID_cc)
est store model1_bio_all_reg 

*  Overweight 
mi estimate, post: regress rank_grade_bio_w2 i.bmi_classification_2_w2_long test_phy_w2 reasoning_class9 speed_perception_class9 i.school_type [pweight =w_t2]  , vce(cluster ID_cc)
est store model1_bio_all_bmi 

* SES 
mi estimate, post: regress rank_grade_bio_w2 hisei test_phy_w2 reasoning_class9 speed_perception_class9 i.school_type [pweight =w_t2] , vce(cluster ID_cc)
est store model1_bio_all_ses


mi xeq 0/50 : gen hisei_drop = hisei
mi xeq 0/50: gen women_drop = women
mi xeq 0/50: gen bmi_classification_2_w2_long_d = bmi_classification_2_w2_long
 

* Model 3 
mi estimate, post: regress rank_grade_bio_w2 i.migration_background test_phy_w2 reasoning_class9 speed_perception_class9  ///
prosocial_beh_w2_std problematic_beh_w2_std scoff_sum_w2 health_statisf_w2_long  i.repeated_class_w2_long /// 
neutroticism_sum_w1_long openness_sum_w1_long extraversion_sum_w1_long agreeableness_sum_w1_long conscientiousness_sum_w1_long ///
i.school_type    i.women_drop i.bmi_classification_2_w2_long_d hisei_drop  [pweight =w_t2] , vce(cluster ID_cc) 
est store model3_bio_all 

mi estimate, post: regress rank_grade_bio_w2 i.minority_group test_phy_w2 reasoning_class9 speed_perception_class9  ///
prosocial_beh_w2_std problematic_beh_w2_std scoff_sum_w2 health_statisf_w2_long  i.repeated_class_w2_long /// 
neutroticism_sum_w1_long openness_sum_w1_long extraversion_sum_w1_long agreeableness_sum_w1_long conscientiousness_sum_w1_long ///
i.school_type   i.women i.bmi_classification_2_w2_long hisei [pweight =w_t2]  , vce(cluster ID_cc)
est store model3_bio_all_reg


 
 
*****************************************
*** Figure S3  
*****************************************

 coefplot  ///
 (model1_ger_all_gender model1_ger_all_bmi model1_ger_all_ses  model1_ger_all_migr model1_ger_all_reg, label(Model 1) msize(medium)  mlabcolor(gray%30) mfcolor(gray%50) mcolor(gray%50) ciopts(lc(gray%50)) if(@ll<0 & @ul>0) msymbol(T) offset(0.5)) ///
(model1_ger_all_gender model1_ger_all_bmi model1_ger_all_ses  model1_ger_all_migr model1_ger_all_reg, label(Model 1) msize(medium) mlabcolor(red%30) mfcolor(red%50) mcolor(red%50) ciopts(lc(red%50)) if(@ll>0 | @ul<0) msymbol(T) offset(0.5)) ///
(model3_ger_all model3_ger_all_reg, label(Model 2) msize(medium)  mlabcolor(gray%30) mfcolor(gray%50) mcolor(gray%50) ciopts(lc(gray%50)) if(@ll<0 & @ul>0) msymbol(D) offset(-0.5)) ///
(model3_ger_all model3_ger_all_reg, label(Model 2) msize(medium)  mlabcolor(red%30) mfcolor(red%50) mcolor(red%50) ciopts(lc(red%50)) if(@ll>0 | @ul<0) msymbol(D) offset(-0.5))  ///
 || ///
(model1_math_all_gender model1_math_all_bmi model1_math_all_ses  model1_math_all_migr model1_math_all_reg, label(Model 1) msize(medium)  mlabcolor(gray%30) mfcolor(gray%50) mcolor(gray%50) ciopts(lc(gray%50)) if(@ll<0 & @ul>0) msymbol(T)) ///
(model1_math_all_gender model1_math_all_bmi model1_math_all_ses  model1_math_all_migr model1_math_all_reg, label(Model 1) msize(medium) mlabcolor(red%30) mfcolor(red%50) mcolor(red%50) ciopts(lc(red%50)) if(@ll>0 | @ul<0) msymbol(T)) ///
(model3_math_all model3_math_all_reg, label(Model 2) msize(medium)  mlabcolor(gray%30) mfcolor(gray%50) mcolor(gray%50) ciopts(lc(gray%50)) if(@ll<0 & @ul>0) msymbol(D)) ///
(model3_math_all model3_math_all_reg, label(Model 2) msize(medium)  mlabcolor(red%30) mfcolor(red%50) mcolor(red%50) ciopts(lc(red%50)) if(@ll>0 | @ul<0) msymbol(D))  ///
 || ///
 (model1_phy_all_gender model1_phy_all_bmi model1_phy_all_ses  model1_phy_all_migr model1_phy_all_reg, label(Model 1) msize(medium)  mlabcolor(gray%30) mfcolor(gray%50) mcolor(gray%50) ciopts(lc(gray%50)) if(@ll<0 & @ul>0) msymbol(T)) ///
(model1_phy_all_gender model1_phy_all_bmi model1_phy_all_ses  model1_phy_all_migr model1_phy_all_reg, label(Model 1) msize(medium) mlabcolor(red%30) mfcolor(red%50) mcolor(red%50) ciopts(lc(red%50)) if(@ll>0 | @ul<0) msymbol(T)) ///
(model3_phy_all model3_phy_all_reg, label(Model 2) msize(medium)  mlabcolor(gray%30) mfcolor(gray%50) mcolor(gray%50) ciopts(lc(gray%50)) if(@ll<0 & @ul>0) msymbol(D)) ///
(model3_phy_all model3_phy_all_reg, label(Model 2) msize(medium)  mlabcolor(red%30) mfcolor(red%50) mcolor(red%50) ciopts(lc(red%50)) if(@ll>0 | @ul<0) msymbol(D))  ///
 || ///
 (model1_che_all_gender model1_che_all_bmi model1_che_all_ses  model1_che_all_migr model1_che_all_reg, label(Model 1) msize(medium)  mlabcolor(gray%30) mfcolor(gray%50) mcolor(gray%50) ciopts(lc(gray%50)) if(@ll<0 & @ul>0) msymbol(T)) ///
(model1_che_all_gender model1_che_all_bmi model1_che_all_ses  model1_che_all_migr model1_che_all_reg, label(Model 1) msize(medium) mlabcolor(red%30) mfcolor(red%50) mcolor(red%50) ciopts(lc(red%50)) if(@ll>0 | @ul<0) msymbol(T)) ///
(model3_che_all model3_che_all_reg, label(Model 2) msize(medium)  mlabcolor(gray%30) mfcolor(gray%50) mcolor(gray%50) ciopts(lc(gray%50)) if(@ll<0 & @ul>0) msymbol(D)) ///
(model3_che_all model3_che_all_reg, label(Model 2) msize(medium)  mlabcolor(red%30) mfcolor(red%50) mcolor(red%50) ciopts(lc(red%50)) if(@ll>0 | @ul<0) msymbol(D))  ///
 || ///
 (model1_bio_all_gender model1_bio_all_bmi model1_bio_all_ses  model1_bio_all_migr model1_bio_all_reg, label(Model 1) msize(medium)  mlabcolor(gray%30) mfcolor(gray%50) mcolor(gray%50) ciopts(lc(gray%50)) if(@ll<0 & @ul>0) msymbol(T)) ///
(model1_bio_all_gender model1_bio_all_bmi model1_bio_all_ses  model1_bio_all_migr model1_bio_all_reg, label(Model 1) msize(medium) mlabcolor(red%30) mfcolor(red%50) mcolor(red%50) ciopts(lc(red%50)) if(@ll>0 | @ul<0) msymbol(T)) ///
(model3_bio_all model3_bio_all_reg, label(Model 2) msize(medium)  mlabcolor(gray%30) mfcolor(gray%50) mcolor(gray%50) ciopts(lc(gray%50)) if(@ll<0 & @ul>0) msymbol(D)) ///
(model3_bio_all model3_bio_all_reg, label(Model 2) msize(medium)  mlabcolor(red%30) mfcolor(red%50) mcolor(red%50) ciopts(lc(red%50)) if(@ll>0 | @ul<0) msymbol(D))  ///
 , drop(_cons  test_math_w2 test_phy_w2 test_lang_w2 reasoning_class9 speed_perception_class9 1.school_type 2.school_type 3.school_type 4.school_type 5.school_type self_esteem_w1_std prosocial_beh_w2_std problematic_beh_w2_std scoff_sum_w2 health_statisf_w2_long ///
 1.repeated_class_w2_long neutroticism_sum_w1_long openness_sum_w1_long extraversion_sum_w1_long agreeableness_sum_w1_long conscientiousness_sum_w1_long hisei_drop 1.women_drop 1.bmi_classification_2_w2_long_d) ///
 coeflabels(1.women = "Girl" 1.bmi_classification_2_w2_long = "Overweight/obese" hisei = "SES (z)" 1.migration_background = "Minority") order(1.women . 1.bmi_classification_2_w2_long . hisei . 1.migration_background  . 1.minority_group . 2.minority_group . 3.minority_group . 4.minority_group . 5.minority_group .) ///
 xline(0 ,lpattern(dash) lcolor(red%40)) scheme(s2mono)  ///
 legend(col(4)) bylabels("German" "Math" "Physics" "Chemistry" "Biology") legend(region(lwidth(none))) levels(95) ///
 groups(?.women = "{bf:Gender}"   ?.bmi_classification_2_w2_long = "{bf:BMI}"  ?.migration_background = `""{bf:Minority }" "{bf:status}""'  ?.minority_group = `""{bf:Minority }" "{bf:group}""'  hisei = "{bf:SES}") ///
 headings(1.women = "{it:Ref: Boy}"      1.bmi_classification_2_w2_long= "{it:Ref: Non-overweight/obese}"  1.migration_background = "{it:Ref: Majority}" ///
1.minority_group    = "{it:Ref: Majority}" ,offset(-0.2) labsize(small)) /// 
xlabel(-0.1 (0.1) 0.1) xscale(range(-0.1 0.1)) horizontal byopts(r(1)) grid(within) plotregion(style(none)) bgcolor(white)
 
 
gr_edit .style.editstyle boxstyle(shadestyle(color(white))) editcopy
gr_edit .plotregion1.subtitle[1].DragBy 3.4 0 editcopy
gr_edit .plotregion1.subtitle[2].DragBy 3.4 0 editcopy
gr_edit .plotregion1.subtitle[3].DragBy 3.4 0 editcopy
gr_edit .plotregion1.subtitle[4].DragBy 3.4 0 editcopy
gr_edit .plotregion1.subtitle[5].DragBy 3.4 0 editcopy

gr_edit .plotregion1.subtitle[1].style.editstyle fillcolor(none) linestyle(width(none)) editcopy

gr_edit .plotregion1.subtitle[1].style.editstyle drawbox(no) editcopy
gr_edit .plotregion1.subtitle[2].style.editstyle drawbox(no) editcopy
gr_edit .plotregion1.subtitle[3].style.editstyle drawbox(no) editcopy
gr_edit .plotregion1.subtitle[4].style.editstyle drawbox(no) editcopy
gr_edit .plotregion1.subtitle[5].style.editstyle drawbox(no) editcopy

gr_edit .style.editstyle boxstyle(linestyle(color(white))) editcopy
gr_edit .style.editstyle boxstyle(linestyle(width(none))) editcopy

gr_edit .plotregion1.xaxis1[1].title.style.editstyle margin(small) editcopy
gr_edit .plotregion1.xaxis1[1].title.draw_view.setstyle, style(yes)
gr_edit .plotregion1.xaxis1[1].title.text = {}
gr_edit .plotregion1.xaxis1[1].title.text.Arrpush Grade rank (0-1)

gr_edit .plotregion1.xaxis1[2].title.style.editstyle margin(small) editcopy
gr_edit .plotregion1.xaxis1[2].title.draw_view.setstyle, style(yes)
gr_edit .plotregion1.xaxis1[2].title.text = {}
gr_edit .plotregion1.xaxis1[2].title.text.Arrpush  Grade rank (0-1)

gr_edit .plotregion1.xaxis1[3].title.style.editstyle margin(small) editcopy
gr_edit .plotregion1.xaxis1[3].title.draw_view.setstyle, style(yes)
gr_edit .plotregion1.xaxis1[3].title.text = {}
gr_edit .plotregion1.xaxis1[3].title.text.Arrpush  Grade rank (0-1)

gr_edit .plotregion1.xaxis1[4].title.style.editstyle margin(small) editcopy
gr_edit .plotregion1.xaxis1[4].title.draw_view.setstyle, style(yes)
gr_edit .plotregion1.xaxis1[4].title.text = {}
gr_edit .plotregion1.xaxis1[4].title.text.Arrpush  Grade rank (0-1)

gr_edit .plotregion1.xaxis1[5].title.style.editstyle margin(small) editcopy
gr_edit .plotregion1.xaxis1[5].title.draw_view.setstyle, style(yes)
gr_edit .plotregion1.xaxis1[5].title.text = {}
gr_edit .plotregion1.xaxis1[5].title.text.Arrpush  Grade rank (0-1)


gr_edit .plotregion1.subtitle[1].style.editstyle size(large) editcopy
gr_edit .plotregion1.subtitle[2].style.editstyle size(large) editcopy
gr_edit .plotregion1.subtitle[3].style.editstyle size(large) editcopy
gr_edit .plotregion1.subtitle[4].style.editstyle size(large) editcopy
gr_edit .plotregion1.subtitle[5].style.editstyle size(large) editcopy


gr_edit .legend.plotregion1.key[2].draw_view.setstyle, style(no)
gr_edit .legend.plotregion1.label[2].draw_view.setstyle, style(no)
gr_edit .legend.plotregion1.label[2].fill_if_undrawn.setstyle, style(no)
gr_edit .legend.plotregion1.label[4].draw_view.setstyle, style(no)
gr_edit .legend.plotregion1.label[4].fill_if_undrawn.setstyle, style(no)
gr_edit .legend.plotregion1.key[4].draw_view.setstyle, style(no)

gr_edit .legend.style.editstyle boxstyle(linestyle(color(white))) editcopy
gr_edit .legend.Edit, keepstyles


graph display, ysize(2.15) xsize(4.3)
graph save "${GRAPH}\Figure_S3.gph", replace
graph export "${GRAPH}\Figure_S3.eps", as(eps) preview(on) replace
graph export "${GRAPH}\Figure_S3.png", as(png)  replace  width(2908) height(1454)
graph export "${GRAPH}\Figure_S3.tif", as(tif)  replace 
