# Supplementary material for: Does chubby Can get lower grades than skinny Sophie? Using an intersectional approach to uncover grading bias in German secondary schools
Source: PLoS One. 2024 Jul 3;19(7):e0305703. doi: 10.1371/journal.pone.0305703 (PMC11221685; doi:10.1371/journal.pone.0305703)
Supplement: S1 File — (ZIP) [file pone.0305703.s021.zip › Replication package/7_Figures_S4_S9.do]

clear
set more off, permanently
capture log close
clear matrix
clear mata
set maxvar 32000, perm
set matsize 11000, perm

global DATAA "Z:\SUF\Remote\SC4\SC4_R_13-0-0\Stata"
global DATA "Z:\Projects\p000237_DUA_4120\data"
global DO "Z:\Projects\p000237_DUA_4120\do"
global GRAPH "Z:\Projects\p000237_DUA_4120\graph"
global TABLE "Z:\Projects\p000237_DUA_4120\table"

************************************
** Multilevel models - MI 
************************************

***************
* German 
***************

* Gender effect 
use  "${DATA}/NEPS_SC4_sample_w2_IMPUTED_lang.dta", clear 


mi estimate, post: mixed grade_lang_w2 i.women test_lang_w2 reasoning_class9 speed_perception_class9 i.school_type [pweight =w_t2] || ID_i: ,pw(w_i) || ID_cc: 
est store model1_ger_girl_ri

 
keep if _mi_m == 0
gen cca = 1 if grade_lang_w2 !=. & women !=. &  test_lang_w2 !=. & reasoning_class9 !=. & speed_perception_class9 !=. & school_type !=. & w_t2 !=. & w_i !=. & ID_cc !=.
fre cca 
keep if cca == 1 

drop  students_per_class_w2 number_girl_class number_boy_class

by ID_cc, sort: gen students_number_in_class_w2 = _n 
fre  students_number_in_class_w2 
fre  students_number_in_class_w2 

egen students_per_class_w2 = max(students_number_in_class_w2)   ,by(ID_cc)
fre students_per_class_w2 

gen women_count = .
replace women_count = 1 if  women == 1 
gen men_count = .
replace men_count = 1 if  women == 0
egen number_girl_class = count(women_count)  , by(ID_cc)
egen number_boy_class = count(men_count) , by(ID_cc)
tab number_boy_class number_girl_class , miss 

keep if students_per_class_w2 >= 10
keep if number_girl_class >0 
keep if  number_boy_class > 0 


mixed grade_lang_w2 i.women test_lang_w2 reasoning_class9 speed_perception_class9 i.school_type [pweight =w_t2]    || ID_i: ,pw(w_i) || ID_cc: i.women ,cov(unstr)
est store model1_ger_girl_rssc

preserve
predict rs ri , reffects relevel(ID_cc)
gen rs_girl = _b[1.women] + rs
collapse (mean) rs_girl , by(ID_cc)
hist rs_girl
save "${DATA}/RS_ger_girl_cca.dta", replace 
restore 


* Overweight effect 
use  "${DATA}/NEPS_SC4_sample_w2_IMPUTED_lang.dta", clear 


mi estimate, post: mixed grade_lang_w2 i.bmi_classification_2_w2_long test_lang_w2 reasoning_class9 speed_perception_class9 i.school_type  [pweight =w_t2] || ID_i: ,pw(w_i) || ID_cc:  
est store model1_ger_bmi_ri 


keep if _mi_m == 0
gen cca = 1 if grade_lang_w2 !=. & bmi_classification_2_w2_long !=. &  test_lang_w2 !=. & reasoning_class9 !=. & speed_perception_class9 !=. & school_type !=. & w_t2 !=. & w_i !=. & ID_cc !=.
fre cca 
keep if cca == 1 

drop  students_per_class_w2 number_overw_class number_normalw_class

by ID_cc, sort: gen students_number_in_class_w2 = _n 
fre  students_number_in_class_w2 
fre  students_number_in_class_w2 

egen students_per_class_w2 = max(students_number_in_class_w2)   ,by(ID_cc)
fre students_per_class_w2 
 
* Number of overw students and normalw students in class 
gen overw_count = .
replace overw_count = 1 if  bmi_classification_2_w2_long == 1 
gen normalw_count = .
replace normalw_count = 1 if  bmi_classification_2_w2_long == 0
egen number_overw_class = count(overw_count)  , by(ID_cc)
egen number_normalw_class = count(normalw_count) , by(ID_cc)
tab number_overw_class number_normalw_class , miss 

keep if students_per_class_w2 >= 10
keep if number_overw_class >0 
keep if  number_normalw_class > 0 


mixed grade_lang_w2 i.bmi_classification_2_w2_long test_lang_w2 reasoning_class9 speed_perception_class9 i.school_type [pweight =w_t2]    || ID_i: ,pw(w_i) || ID_cc: i.bmi_classification_2_w2_long ,cov(unstr)
est store model1_ger_bmi_rssc

preserve
predict rs ri , reffects relevel(ID_cc)
gen rs_bmi = _b[1.bmi_classification_2_w2_long] + rs
collapse (mean) rs_bmi , by(ID_cc)
hist rs_bmi
save "${DATA}/RS_ger_bmi_cca.dta", replace 
restore 


* Migration background effect 
use  "${DATA}/NEPS_SC4_sample_w2_IMPUTED_lang.dta", clear 


mi estimate, post: mixed grade_lang_w2 i.migration_background test_lang_w2 reasoning_class9 speed_perception_class9 i.school_type  [pweight =w_t2] || ID_i: ,pw(w_i) || ID_cc:  
est store model1_ger_migr_ri 


keep if _mi_m == 0
gen cca = 1 if grade_lang_w2 !=. & migration_background !=. &  test_lang_w2 !=. & reasoning_class9 !=. & speed_perception_class9 !=. & school_type !=. & w_t2 !=. & w_i !=. & ID_cc !=.
fre cca 
keep if cca == 1 

drop  students_per_class_w2 number_majority_class number_minority_class

by ID_cc, sort: gen students_number_in_class_w2 = _n 
fre  students_number_in_class_w2 
fre  students_number_in_class_w2 

egen students_per_class_w2 = max(students_number_in_class_w2)   ,by(ID_cc)
fre students_per_class_w2 
 
* Number of majority students and minority students in class 
gen majority_count = .
replace majority_count = 1 if  migration_background == 0 
gen minority_count = .
replace minority_count = 1 if  migration_background == 1
egen number_majority_class = count(majority_count)  , by(ID_cc)
egen number_minority_class = count(minority_count) , by(ID_cc)
tab number_majority_class number_minority_class , miss 

keep if students_per_class_w2 >= 10
keep if number_minority_class >0 
keep if  number_majority_class > 0 


mixed grade_lang_w2 i.migration_background test_lang_w2 reasoning_class9 speed_perception_class9 i.school_type [pweight =w_t2]    || ID_i: ,pw(w_i) || ID_cc: i.migration_background ,cov(unstr)
est store model1_ger_migr_rssc

preserve
predict rs ri , reffects relevel(ID_cc)
gen rs_migr = _b[1.migration_background] + rs
collapse (mean) rs_migr , by(ID_cc)
hist rs_migr
save "${DATA}/RS_ger_migr_cca.dta", replace 
restore 

* SES effect 
use  "${DATA}/NEPS_SC4_sample_w2_IMPUTED_lang.dta", clear 

mi estimate, post: mixed grade_lang_w2 hisei test_lang_w2 reasoning_class9 speed_perception_class9 i.school_type  [pweight =w_t2] || ID_i: ,pw(w_i) || ID_cc:  
est store model1_ger_ses_ri 

keep if _mi_m == 0
gen cca = 1 if grade_lang_w2 !=. & hisei !=. &  test_lang_w2 !=. & reasoning_class9 !=. & speed_perception_class9 !=. & school_type !=. & w_t2 !=. & w_i !=. & ID_cc !=.
fre cca 
keep if cca == 1 

drop  students_per_class_w2  

by ID_cc, sort: gen students_number_in_class_w2 = _n 
fre  students_number_in_class_w2 
fre  students_number_in_class_w2 

egen students_per_class_w2 = max(students_number_in_class_w2)   ,by(ID_cc)
fre students_per_class_w2 
 

keep if students_per_class_w2 >= 10


mixed grade_lang_w2 hisei test_lang_w2 reasoning_class9 speed_perception_class9 i.school_type [pweight =w_t2]    || ID_i: ,pw(w_i) || ID_cc: hisei ,cov(unstr)
est store model1_ger_ses_rssc

preserve
predict rs ri , reffects relevel(ID_cc)
gen rs_ses = _b[hisei] + rs
collapse (mean) rs_ses , by(ID_cc)
hist rs_ses
save "${DATA}/RS_ger_ses_cca.dta", replace 
restore 
 


***************
* Math	 
***************

* Gender effect 
use  "${DATA}/NEPS_SC4_sample_w2_IMPUTED_math.dta", clear 


mi estimate, post: mixed grade_math_w2 i.women test_math_w2 reasoning_class9 speed_perception_class9 i.school_type [pweight =w_t2] || ID_i: ,pw(w_i) || ID_cc: 
est store model1_math_girl_ri 
 
keep if _mi_m == 0
gen cca = 1 if grade_math_w2 !=. & women !=. &  test_math_w2 !=. & reasoning_class9 !=. & speed_perception_class9 !=. & school_type !=. & w_t2 !=. & w_i !=. & ID_cc !=.
fre cca 
keep if cca == 1 

drop  students_per_class_w2 number_girl_class number_boy_class

by ID_cc, sort: gen students_number_in_class_w2 = _n 
fre  students_number_in_class_w2 
fre  students_number_in_class_w2 

egen students_per_class_w2 = max(students_number_in_class_w2)   ,by(ID_cc)
fre students_per_class_w2 

gen women_count = .
replace women_count = 1 if  women == 1 
gen men_count = .
replace men_count = 1 if  women == 0
egen number_girl_class = count(women_count)  , by(ID_cc)
egen number_boy_class = count(men_count) , by(ID_cc)
tab number_boy_class number_girl_class , miss 

keep if students_per_class_w2 >= 10
keep if number_girl_class >0 
keep if  number_boy_class > 0 


mixed grade_math_w2 i.women test_math_w2 reasoning_class9 speed_perception_class9 i.school_type [pweight =w_t2]    || ID_i: ,pw(w_i) || ID_cc: i.women ,cov(unstr)
est store model1_math_girl_rssc

preserve
predict rs ri , reffects relevel(ID_cc)
gen rs_girl = _b[1.women] + rs
collapse (mean) rs_girl , by(ID_cc)
hist rs_girl
save "${DATA}/RS_math_girl_cca.dta", replace 
restore 


* Overweight effect 
use  "${DATA}/NEPS_SC4_sample_w2_IMPUTED_math.dta", clear 


mi estimate, post: mixed grade_math_w2 i.bmi_classification_2_w2_long test_math_w2 reasoning_class9 speed_perception_class9 i.school_type  [pweight =w_t2] || ID_i: ,pw(w_i) || ID_cc:  
est store model1_math_bmi_ri 


keep if _mi_m == 0
gen cca = 1 if grade_math_w2 !=. & bmi_classification_2_w2_long !=. &  test_math_w2 !=. & reasoning_class9 !=. & speed_perception_class9 !=. & school_type !=. & w_t2 !=. & w_i !=. & ID_cc !=.
fre cca 
keep if cca == 1 

drop  students_per_class_w2 number_overw_class number_normalw_class

by ID_cc, sort: gen students_number_in_class_w2 = _n 
fre  students_number_in_class_w2 
fre  students_number_in_class_w2 

egen students_per_class_w2 = max(students_number_in_class_w2)   ,by(ID_cc)
fre students_per_class_w2 
 
* Number of overw students and normalw students in class 
gen overw_count = .
replace overw_count = 1 if  bmi_classification_2_w2_long == 1 
gen normalw_count = .
replace normalw_count = 1 if  bmi_classification_2_w2_long == 0
egen number_overw_class = count(overw_count)  , by(ID_cc)
egen number_normalw_class = count(normalw_count) , by(ID_cc)
tab number_overw_class number_normalw_class , miss 

keep if students_per_class_w2 >= 10
keep if number_overw_class >0 
keep if  number_normalw_class > 0 


mixed grade_math_w2 i.bmi_classification_2_w2_long test_math_w2 reasoning_class9 speed_perception_class9 i.school_type [pweight =w_t2]    || ID_i: ,pw(w_i) || ID_cc: i.bmi_classification_2_w2_long ,cov(unstr)
est store model1_math_bmi_rssc

preserve
predict rs ri , reffects relevel(ID_cc)
gen rs_bmi = _b[1.bmi_classification_2_w2_long] + rs
collapse (mean) rs_bmi , by(ID_cc)
hist rs_bmi
save "${DATA}/RS_math_bmi_cca.dta", replace 
restore 


* Migration background effect 
use  "${DATA}/NEPS_SC4_sample_w2_IMPUTED_math.dta", clear 


mi estimate, post: mixed grade_math_w2 i.migration_background test_math_w2 reasoning_class9 speed_perception_class9 i.school_type  [pweight =w_t2] || ID_i: ,pw(w_i) || ID_cc:  
est store model1_math_migr_ri 
 

keep if _mi_m == 0
gen cca = 1 if grade_math_w2 !=. & migration_background !=. &  test_math_w2 !=. & reasoning_class9 !=. & speed_perception_class9 !=. & school_type !=. & w_t2 !=. & w_i !=. & ID_cc !=.
fre cca 
keep if cca == 1 

drop  students_per_class_w2 number_majority_class number_minority_class

by ID_cc, sort: gen students_number_in_class_w2 = _n 
fre  students_number_in_class_w2 
fre  students_number_in_class_w2 

egen students_per_class_w2 = max(students_number_in_class_w2)   ,by(ID_cc)
fre students_per_class_w2 
 
* Number of majority students and minority students in class 
gen majority_count = .
replace majority_count = 1 if  migration_background == 0 
gen minority_count = .
replace minority_count = 1 if  migration_background == 1
egen number_majority_class = count(majority_count)  , by(ID_cc)
egen number_minority_class = count(minority_count) , by(ID_cc)
tab number_majority_class number_minority_class , miss 

keep if students_per_class_w2 >= 10
keep if number_minority_class >0 
keep if  number_majority_class > 0 


mixed grade_math_w2 i.migration_background test_math_w2 reasoning_class9 speed_perception_class9 i.school_type [pweight =w_t2]    || ID_i: ,pw(w_i) || ID_cc: i.migration_background ,cov(unstr)
est store model1_math_migr_rssc

preserve
predict rs ri , reffects relevel(ID_cc)
gen rs_migr = _b[1.migration_background] + rs
collapse (mean) rs_migr , by(ID_cc)
hist rs_migr
save "${DATA}/RS_math_migr_cca.dta", replace 
restore 


* SES effect 
use  "${DATA}/NEPS_SC4_sample_w2_IMPUTED_math.dta", clear 


mi estimate, post: mixed grade_math_w2 hisei test_math_w2 reasoning_class9 speed_perception_class9 i.school_type  [pweight =w_t2] || ID_i: ,pw(w_i) || ID_cc:  
est store model1_math_ses_ri 
 

keep if _mi_m == 0
gen cca = 1 if grade_math_w2 !=. & hisei !=. &  test_math_w2 !=. & reasoning_class9 !=. & speed_perception_class9 !=. & school_type !=. & w_t2 !=. & w_i !=. & ID_cc !=.
fre cca 
keep if cca == 1 

drop  students_per_class_w2  

by ID_cc, sort: gen students_number_in_class_w2 = _n 
fre  students_number_in_class_w2 
fre  students_number_in_class_w2 

egen students_per_class_w2 = max(students_number_in_class_w2)   ,by(ID_cc)
fre students_per_class_w2 
 

keep if students_per_class_w2 >= 10


mixed grade_math_w2 hisei test_math_w2 reasoning_class9 speed_perception_class9 i.school_type [pweight =w_t2]    || ID_i: ,pw(w_i) || ID_cc: hisei ,cov(unstr)
est store model1_math_ses_rssc

preserve
predict rs ri , reffects relevel(ID_cc)
gen rs_ses = _b[hisei] + rs
collapse (mean) rs_ses , by(ID_cc)
hist rs_ses
save "${DATA}/RS_math_ses_cca.dta", replace 
restore 

 


***************
* Physics	 
***************
* Gender effect 
use  "${DATA}/NEPS_SC4_sample_w2_IMPUTED_phy.dta", clear 


mi estimate, post: mixed grade_phy_w2 i.women test_phy_w2 reasoning_class9 speed_perception_class9 i.school_type [pweight =w_t2] || ID_i: ,pw(w_i) || ID_cc: 
est store model1_phy_girl_ri

 
keep if _mi_m == 0
gen cca = 1 if grade_phy_w2 !=. & women !=. &  test_phy_w2 !=. & reasoning_class9 !=. & speed_perception_class9 !=. & school_type !=. & w_t2 !=. & w_i !=. & ID_cc !=.
fre cca 
keep if cca == 1 

drop  students_per_class_w2 number_girl_class number_boy_class

by ID_cc, sort: gen students_number_in_class_w2 = _n 
fre  students_number_in_class_w2 
fre  students_number_in_class_w2 

egen students_per_class_w2 = max(students_number_in_class_w2)   ,by(ID_cc)
fre students_per_class_w2 

gen women_count = .
replace women_count = 1 if  women == 1 
gen men_count = .
replace men_count = 1 if  women == 0
egen number_girl_class = count(women_count)  , by(ID_cc)
egen number_boy_class = count(men_count) , by(ID_cc)
tab number_boy_class number_girl_class , miss 

keep if students_per_class_w2 >= 10
keep if number_girl_class >0 
keep if  number_boy_class > 0 


mixed grade_phy_w2 i.women test_phy_w2 reasoning_class9 speed_perception_class9 i.school_type [pweight =w_t2]    || ID_i: ,pw(w_i) || ID_cc: i.women ,cov(unstr)
est store model1_phy_girl_rssc

preserve
predict rs ri , reffects relevel(ID_cc)
gen rs_girl = _b[1.women] + rs
collapse (mean) rs_girl , by(ID_cc)
hist rs_girl
save "${DATA}/RS_phy_girl_cca.dta", replace 
restore 


* Overweight effect 
use  "${DATA}/NEPS_SC4_sample_w2_IMPUTED_phy.dta", clear 


mi estimate, post: mixed grade_phy_w2 i.bmi_classification_2_w2_long test_phy_w2 reasoning_class9 speed_perception_class9 i.school_type  [pweight =w_t2] || ID_i: ,pw(w_i) || ID_cc:  
est store model1_phy_bmi_ri 


keep if _mi_m == 0
gen cca = 1 if grade_phy_w2 !=. & bmi_classification_2_w2_long !=. &  test_phy_w2 !=. & reasoning_class9 !=. & speed_perception_class9 !=. & school_type !=. & w_t2 !=. & w_i !=. & ID_cc !=.
fre cca 
keep if cca == 1 

drop  students_per_class_w2 number_overw_class number_normalw_class

by ID_cc, sort: gen students_number_in_class_w2 = _n 
fre  students_number_in_class_w2 
fre  students_number_in_class_w2 

egen students_per_class_w2 = max(students_number_in_class_w2)   ,by(ID_cc)
fre students_per_class_w2 
 
* Number of overw students and normalw students in class 
gen overw_count = .
replace overw_count = 1 if  bmi_classification_2_w2_long == 1 
gen normalw_count = .
replace normalw_count = 1 if  bmi_classification_2_w2_long == 0
egen number_overw_class = count(overw_count)  , by(ID_cc)
egen number_normalw_class = count(normalw_count) , by(ID_cc)
tab number_overw_class number_normalw_class , miss 

keep if students_per_class_w2 >= 10
keep if number_overw_class >0 
keep if  number_normalw_class > 0 


mixed grade_phy_w2 i.bmi_classification_2_w2_long test_phy_w2 reasoning_class9 speed_perception_class9 i.school_type [pweight =w_t2]    || ID_i: ,pw(w_i) || ID_cc: i.bmi_classification_2_w2_long ,cov(unstr)
est store model1_phy_bmi_rssc

preserve
predict rs ri , reffects relevel(ID_cc)
gen rs_bmi = _b[1.bmi_classification_2_w2_long] + rs
collapse (mean) rs_bmi , by(ID_cc)
hist rs_bmi
save "${DATA}/RS_phy_bmi_cca.dta", replace 
restore 


* Migration background effect 
use  "${DATA}/NEPS_SC4_sample_w2_IMPUTED_phy.dta", clear 


mi estimate, post: mixed grade_phy_w2 i.migration_background test_phy_w2 reasoning_class9 speed_perception_class9 i.school_type  [pweight =w_t2] || ID_i: ,pw(w_i) || ID_cc:  
est store model1_phy_migr_ri 


keep if _mi_m == 0
gen cca = 1 if grade_phy_w2 !=. & migration_background !=. &  test_phy_w2 !=. & reasoning_class9 !=. & speed_perception_class9 !=. & school_type !=. & w_t2 !=. & w_i !=. & ID_cc !=.
fre cca 
keep if cca == 1 

drop  students_per_class_w2 number_majority_class number_minority_class

by ID_cc, sort: gen students_number_in_class_w2 = _n 
fre  students_number_in_class_w2 
fre  students_number_in_class_w2 

egen students_per_class_w2 = max(students_number_in_class_w2)   ,by(ID_cc)
fre students_per_class_w2 
 
* Number of majority students and minority students in class 
gen majority_count = .
replace majority_count = 1 if  migration_background == 0 
gen minority_count = .
replace minority_count = 1 if  migration_background == 1
egen number_majority_class = count(majority_count)  , by(ID_cc)
egen number_minority_class = count(minority_count) , by(ID_cc)
tab number_majority_class number_minority_class , miss 

keep if students_per_class_w2 >= 10
keep if number_minority_class >0 
keep if  number_majority_class > 0 


mixed grade_phy_w2 i.migration_background test_phy_w2 reasoning_class9 speed_perception_class9 i.school_type [pweight =w_t2]    || ID_i: ,pw(w_i) || ID_cc: i.migration_background ,cov(unstr)
est store model1_phy_migr_rssc

preserve
predict rs ri , reffects relevel(ID_cc)
gen rs_migr = _b[1.migration_background] + rs
collapse (mean) rs_migr , by(ID_cc)
hist rs_migr
save "${DATA}/RS_phy_migr_cca.dta", replace 
restore 


* SES effect 
use  "${DATA}/NEPS_SC4_sample_w2_IMPUTED_phy.dta", clear 


mi estimate, post: mixed grade_phy_w2 hisei test_phy_w2 reasoning_class9 speed_perception_class9 i.school_type  [pweight =w_t2] || ID_i: ,pw(w_i) || ID_cc:  
est store model1_phy_ses_ri 


keep if _mi_m == 0
gen cca = 1 if grade_phy_w2 !=. & hisei !=. &  test_phy_w2 !=. & reasoning_class9 !=. & speed_perception_class9 !=. & school_type !=. & w_t2 !=. & w_i !=. & ID_cc !=.
fre cca 
keep if cca == 1 

drop  students_per_class_w2  

by ID_cc, sort: gen students_number_in_class_w2 = _n 
fre  students_number_in_class_w2 
fre  students_number_in_class_w2 

egen students_per_class_w2 = max(students_number_in_class_w2)   ,by(ID_cc)
fre students_per_class_w2 
 

keep if students_per_class_w2 >= 10


mixed grade_phy_w2 hisei test_phy_w2 reasoning_class9 speed_perception_class9 i.school_type [pweight =w_t2]    || ID_i: ,pw(w_i) || ID_cc: hisei ,cov(unstr)
est store model1_phy_ses_rssc

preserve
predict rs ri , reffects relevel(ID_cc)
gen rs_ses = _b[hisei] + rs
collapse (mean) rs_ses , by(ID_cc)
hist rs_ses
save "${DATA}/RS_phy_ses_cca.dta", replace 
restore 
 

***************
* Chemistry	 
***************
* Gender effect 
use  "${DATA}/NEPS_SC4_sample_w2_IMPUTED_che.dta", clear 


mi estimate, post: mixed grade_che_w2 i.women test_phy_w2 reasoning_class9 speed_perception_class9 i.school_type [pweight =w_t2] || ID_i: ,pw(w_i) || ID_cc: 
est store model1_che_girl_ri
 

keep if _mi_m == 0
gen cca = 1 if grade_che_w2 !=. & women !=. &  test_phy_w2 !=. & reasoning_class9 !=. & speed_perception_class9 !=. & school_type !=. & w_t2 !=. & w_i !=. & ID_cc !=.
fre cca 
keep if cca == 1 

drop  students_per_class_w2 number_girl_class number_boy_class

by ID_cc, sort: gen students_number_in_class_w2 = _n 
fre  students_number_in_class_w2 
fre  students_number_in_class_w2 

egen students_per_class_w2 = max(students_number_in_class_w2)   ,by(ID_cc)
fre students_per_class_w2 

gen women_count = .
replace women_count = 1 if  women == 1 
gen men_count = .
replace men_count = 1 if  women == 0
egen number_girl_class = count(women_count)  , by(ID_cc)
egen number_boy_class = count(men_count) , by(ID_cc)
tab number_boy_class number_girl_class , miss 

keep if students_per_class_w2 >= 10
keep if number_girl_class >0 
keep if  number_boy_class > 0 


mixed grade_che_w2 i.women test_phy_w2 reasoning_class9 speed_perception_class9 i.school_type [pweight =w_t2]    || ID_i: ,pw(w_i) || ID_cc: i.women ,cov(unstr)
est store model1_che_girl_rssc

preserve
predict rs ri , reffects relevel(ID_cc)
gen rs_girl = _b[1.women] + rs
collapse (mean) rs_girl , by(ID_cc)
hist rs_girl
save "${DATA}/RS_che_girl_cca.dta", replace 
restore 


* Overweight effect 
use  "${DATA}/NEPS_SC4_sample_w2_IMPUTED_che.dta", clear 


mi estimate, post: mixed grade_che_w2 i.bmi_classification_2_w2_long test_phy_w2 reasoning_class9 speed_perception_class9 i.school_type  [pweight =w_t2] || ID_i: ,pw(w_i) || ID_cc:  
est store model1_che_bmi_ri 
 

keep if _mi_m == 0
gen cca = 1 if grade_che_w2 !=. & bmi_classification_2_w2_long !=. &  test_phy_w2 !=. & reasoning_class9 !=. & speed_perception_class9 !=. & school_type !=. & w_t2 !=. & w_i !=. & ID_cc !=.
fre cca 
keep if cca == 1 

drop  students_per_class_w2 number_overw_class number_normalw_class

by ID_cc, sort: gen students_number_in_class_w2 = _n 
fre  students_number_in_class_w2 
fre  students_number_in_class_w2 

egen students_per_class_w2 = max(students_number_in_class_w2)   ,by(ID_cc)
fre students_per_class_w2 
 
* Number of overw students and normalw students in class 
gen overw_count = .
replace overw_count = 1 if  bmi_classification_2_w2_long == 1 
gen normalw_count = .
replace normalw_count = 1 if  bmi_classification_2_w2_long == 0
egen number_overw_class = count(overw_count)  , by(ID_cc)
egen number_normalw_class = count(normalw_count) , by(ID_cc)
tab number_overw_class number_normalw_class , miss 

keep if students_per_class_w2 >= 10
keep if number_overw_class >0 
keep if  number_normalw_class > 0 


mixed grade_che_w2 i.bmi_classification_2_w2_long test_phy_w2 reasoning_class9 speed_perception_class9 i.school_type [pweight =w_t2]    || ID_i: ,pw(w_i) || ID_cc: i.bmi_classification_2_w2_long ,cov(unstr)
est store model1_che_bmi_rssc

preserve
predict rs ri , reffects relevel(ID_cc)
gen rs_bmi = _b[1.bmi_classification_2_w2_long] + rs
collapse (mean) rs_bmi , by(ID_cc)
hist rs_bmi
save "${DATA}/RS_che_bmi_cca.dta", replace 
restore 


* Migration background effect 
use  "${DATA}/NEPS_SC4_sample_w2_IMPUTED_che.dta", clear 


mi estimate, post: mixed grade_che_w2 i.migration_background test_phy_w2 reasoning_class9 speed_perception_class9 i.school_type  [pweight =w_t2] || ID_i: ,pw(w_i) || ID_cc:  
est store model1_che_migr_ri 


keep if _mi_m == 0
gen cca = 1 if grade_che_w2 !=. & migration_background !=. &  test_phy_w2 !=. & reasoning_class9 !=. & speed_perception_class9 !=. & school_type !=. & w_t2 !=. & w_i !=. & ID_cc !=.
fre cca 
keep if cca == 1 

drop  students_per_class_w2 number_majority_class number_minority_class

by ID_cc, sort: gen students_number_in_class_w2 = _n 
fre  students_number_in_class_w2 
fre  students_number_in_class_w2 

egen students_per_class_w2 = max(students_number_in_class_w2)   ,by(ID_cc)
fre students_per_class_w2 
 
* Number of majority students and minority students in class 
gen majority_count = .
replace majority_count = 1 if  migration_background == 0 
gen minority_count = .
replace minority_count = 1 if  migration_background == 1
egen number_majority_class = count(majority_count)  , by(ID_cc)
egen number_minority_class = count(minority_count) , by(ID_cc)
tab number_majority_class number_minority_class , miss 

keep if students_per_class_w2 >= 10
keep if number_minority_class >0 
keep if  number_majority_class > 0 


mixed grade_che_w2 i.migration_background test_phy_w2 reasoning_class9 speed_perception_class9 i.school_type [pweight =w_t2]    || ID_i: ,pw(w_i) || ID_cc: i.migration_background ,cov(unstr)
est store model1_che_migr_rssc

preserve
predict rs ri , reffects relevel(ID_cc)
gen rs_migr = _b[1.migration_background] + rs
collapse (mean) rs_migr , by(ID_cc)
hist rs_migr
save "${DATA}/RS_che_migr_cca.dta", replace 
restore 


* SES effect 
use  "${DATA}/NEPS_SC4_sample_w2_IMPUTED_che.dta", clear 


mi estimate, post: mixed grade_che_w2 hisei test_phy_w2 reasoning_class9 speed_perception_class9 i.school_type  [pweight =w_t2] || ID_i: ,pw(w_i) || ID_cc:  
est store model1_che_ses_ri 
 

keep if _mi_m == 0
gen cca = 1 if grade_che_w2 !=. & hisei !=. &  test_phy_w2 !=. & reasoning_class9 !=. & speed_perception_class9 !=. & school_type !=. & w_t2 !=. & w_i !=. & ID_cc !=.
fre cca 
keep if cca == 1 

drop  students_per_class_w2  

by ID_cc, sort: gen students_number_in_class_w2 = _n 
fre  students_number_in_class_w2 
fre  students_number_in_class_w2 

egen students_per_class_w2 = max(students_number_in_class_w2)   ,by(ID_cc)
fre students_per_class_w2 
 

keep if students_per_class_w2 >= 10


mixed grade_che_w2 hisei test_phy_w2 reasoning_class9 speed_perception_class9 i.school_type [pweight =w_t2]    || ID_i: ,pw(w_i) || ID_cc: hisei ,cov(unstr)
est store model1_che_ses_rssc

preserve
predict rs ri , reffects relevel(ID_cc)
gen rs_ses = _b[hisei] + rs
collapse (mean) rs_ses , by(ID_cc)
hist rs_ses
save "${DATA}/RS_che_ses_cca.dta", replace 
restore 


***************
* Biology	 
***************
* Gender effect 
use  "${DATA}/NEPS_SC4_sample_w2_IMPUTED_bio.dta", clear 


mi estimate, post: mixed grade_bio_w2 i.women test_phy_w2 reasoning_class9 speed_perception_class9 i.school_type [pweight =w_t2] || ID_i: ,pw(w_i) || ID_cc: 
est store model1_bio_girl_ri


 
keep if _mi_m == 0
gen cca = 1 if grade_bio_w2 !=. & women !=. &  test_phy_w2 !=. & reasoning_class9 !=. & speed_perception_class9 !=. & school_type !=. & w_t2 !=. & w_i !=. & ID_cc !=.
fre cca 
keep if cca == 1 

drop  students_per_class_w2 number_girl_class number_boy_class

by ID_cc, sort: gen students_number_in_class_w2 = _n 
fre  students_number_in_class_w2 
fre  students_number_in_class_w2 

egen students_per_class_w2 = max(students_number_in_class_w2)   ,by(ID_cc)
fre students_per_class_w2 

gen women_count = .
replace women_count = 1 if  women == 1 
gen men_count = .
replace men_count = 1 if  women == 0
egen number_girl_class = count(women_count)  , by(ID_cc)
egen number_boy_class = count(men_count) , by(ID_cc)
tab number_boy_class number_girl_class , miss 

keep if students_per_class_w2 >= 10
keep if number_girl_class >0 
keep if  number_boy_class > 0 


mixed grade_bio_w2 i.women test_phy_w2 reasoning_class9 speed_perception_class9 i.school_type [pweight =w_t2]    || ID_i: ,pw(w_i) || ID_cc: i.women ,cov(unstr)
est store model1_bio_girl_rssc

preserve
predict rs ri , reffects relevel(ID_cc)
gen rs_girl = _b[1.women] + rs
collapse (mean) rs_girl , by(ID_cc)
hist rs_girl
save "${DATA}/RS_bio_girl_cca.dta", replace 
restore 


* Overweight effect 
use  "${DATA}/NEPS_SC4_sample_w2_IMPUTED_bio.dta", clear 


mi estimate, post: mixed grade_bio_w2 i.bmi_classification_2_w2_long test_phy_w2 reasoning_class9 speed_perception_class9 i.school_type  [pweight =w_t2] || ID_i: ,pw(w_i) || ID_cc:  
est store model1_bio_bmi_ri 


keep if _mi_m == 0
gen cca = 1 if grade_bio_w2 !=. & bmi_classification_2_w2_long !=. &  test_phy_w2 !=. & reasoning_class9 !=. & speed_perception_class9 !=. & school_type !=. & w_t2 !=. & w_i !=. & ID_cc !=.
fre cca 
keep if cca == 1 

drop  students_per_class_w2 number_overw_class number_normalw_class

by ID_cc, sort: gen students_number_in_class_w2 = _n 
fre  students_number_in_class_w2 
fre  students_number_in_class_w2 

egen students_per_class_w2 = max(students_number_in_class_w2)   ,by(ID_cc)
fre students_per_class_w2 
 
* Number of overw students and normalw students in class 
gen overw_count = .
replace overw_count = 1 if  bmi_classification_2_w2_long == 1 
gen normalw_count = .
replace normalw_count = 1 if  bmi_classification_2_w2_long == 0
egen number_overw_class = count(overw_count)  , by(ID_cc)
egen number_normalw_class = count(normalw_count) , by(ID_cc)
tab number_overw_class number_normalw_class , miss 

keep if students_per_class_w2 >= 10
keep if number_overw_class >0 
keep if  number_normalw_class > 0 


mixed grade_bio_w2 i.bmi_classification_2_w2_long test_phy_w2 reasoning_class9 speed_perception_class9 i.school_type [pweight =w_t2]    || ID_i: ,pw(w_i) || ID_cc: i.bmi_classification_2_w2_long ,cov(unstr)
est store model1_bio_bmi_rssc

preserve
predict rs ri , reffects relevel(ID_cc)
gen rs_bmi = _b[1.bmi_classification_2_w2_long] + rs
collapse (mean) rs_bmi , by(ID_cc)
hist rs_bmi
save "${DATA}/RS_bio_bmi_cca.dta", replace 
restore 


* Migration background effect 
use  "${DATA}/NEPS_SC4_sample_w2_IMPUTED_bio.dta", clear 


mi estimate, post: mixed grade_bio_w2 i.migration_background test_phy_w2 reasoning_class9 speed_perception_class9 i.school_type  [pweight =w_t2] || ID_i: ,pw(w_i) || ID_cc:  
est store model1_bio_migr_ri 


keep if _mi_m == 0
gen cca = 1 if grade_bio_w2 !=. & migration_background !=. &  test_phy_w2 !=. & reasoning_class9 !=. & speed_perception_class9 !=. & school_type !=. & w_t2 !=. & w_i !=. & ID_cc !=.
fre cca 
keep if cca == 1 

drop  students_per_class_w2 number_majority_class number_minority_class

by ID_cc, sort: gen students_number_in_class_w2 = _n 
fre  students_number_in_class_w2 
fre  students_number_in_class_w2 

egen students_per_class_w2 = max(students_number_in_class_w2)   ,by(ID_cc)
fre students_per_class_w2 
 
* Number of majority students and minority students in class 
gen majority_count = .
replace majority_count = 1 if  migration_background == 0 
gen minority_count = .
replace minority_count = 1 if  migration_background == 1
egen number_majority_class = count(majority_count)  , by(ID_cc)
egen number_minority_class = count(minority_count) , by(ID_cc)
tab number_majority_class number_minority_class , miss 

keep if students_per_class_w2 >= 10
keep if number_minority_class >0 
keep if  number_majority_class > 0 


mixed grade_bio_w2 i.migration_background test_phy_w2 reasoning_class9 speed_perception_class9 i.school_type [pweight =w_t2]    || ID_i: ,pw(w_i) || ID_cc: i.migration_background ,cov(unstr)
est store model1_bio_migr_rssc

preserve
predict rs ri , reffects relevel(ID_cc)
gen rs_migr = _b[1.migration_background] + rs
collapse (mean) rs_migr , by(ID_cc)
hist rs_migr
save "${DATA}/RS_bio_migr_cca.dta", replace 
restore 


* SES effect 
use  "${DATA}/NEPS_SC4_sample_w2_IMPUTED_bio.dta", clear 


mi estimate, post: mixed grade_bio_w2 hisei test_phy_w2 reasoning_class9 speed_perception_class9 i.school_type  [pweight =w_t2] || ID_i: ,pw(w_i) || ID_cc:  
est store model1_bio_ses_ri 
 

keep if _mi_m == 0
gen cca = 1 if grade_bio_w2 !=. & hisei !=. &  test_phy_w2 !=. & reasoning_class9 !=. & speed_perception_class9 !=. & school_type !=. & w_t2 !=. & w_i !=. & ID_cc !=.
fre cca 
keep if cca == 1 

drop  students_per_class_w2  

by ID_cc, sort: gen students_number_in_class_w2 = _n 
fre  students_number_in_class_w2 
fre  students_number_in_class_w2 

egen students_per_class_w2 = max(students_number_in_class_w2)   ,by(ID_cc)
fre students_per_class_w2 
 

keep if students_per_class_w2 >= 10


mixed grade_bio_w2 hisei test_phy_w2 reasoning_class9 speed_perception_class9 i.school_type [pweight =w_t2]    || ID_i: ,pw(w_i) || ID_cc: hisei ,cov(unstr)
est store model1_bio_ses_rssc

preserve
predict rs ri , reffects relevel(ID_cc)
gen rs_ses = _b[hisei] + rs
collapse (mean) rs_ses , by(ID_cc)
hist rs_ses
save "${DATA}/RS_bio_ses_cca.dta", replace 
restore 


* German 
use "${DATA}/RS_ger_girl_cca.dta", clear 
merge 1:1 ID_cc using "${DATA}/RS_ger_migr_cca.dta" , nogen 
merge 1:1 ID_cc using "${DATA}/RS_ger_bmi_cca.dta" , nogen 
merge 1:1 ID_cc using "${DATA}/RS_ger_ses_cca.dta" , nogen 

range effect -1 1

kdensity rs_girl, gen(x_girl d_girl)  at(effect)
gen yaxis_girl = 45
replace d_girl = yaxis_girl + d_girl 

kdensity rs_bmi, gen(x_bmi d_bmi)  at(effect)
gen yaxis_bmi = 30
replace d_bmi = yaxis_bmi + d_bmi 

kdensity rs_ses, gen(x_ses d_ses)  at(effect)
gen yaxis_ses = 15
replace d_ses = yaxis_ses + d_ses 

kdensity rs_migr, gen(x_migr d_migr)  at(effect)
gen yaxis_migr = 0
replace d_migr = yaxis_migr + d_migr 


twoway  rarea d_girl yaxis_girl x_girl ,color(gray%50) || rarea d_bmi yaxis_bmi x_bmi ,color(gray%50)  ||  rarea d_ses yaxis_ses x_ses ,color(gray%50) || rarea d_migr yaxis_migr x_migr ,color(gray%50) ||    ///
, legend(off) ylabel(0(15)45 ,nogrid) xline(0 ,lpattern(dash) lcolor(red%40)) scheme(s2mono) plotregion(style(none)) bgcolor(white)


gr_edit .style.editstyle boxstyle(shadestyle(color(white))) editcopy

gr_edit .style.editstyle boxstyle(linestyle(color(white))) editcopy
gr_edit .style.editstyle boxstyle(linestyle(width(none))) editcopy

gr_edit .xaxis1.title.text = {}
gr_edit .xaxis1.title.text.Arrpush Grade (z-stand.)

gr_edit .yaxis1.major.num_rule_ticks = 4
gr_edit .yaxis1.edit_tick 1 0 `"Minority"', custom tickset(major) editstyle(tickangle(horizontal) )
// yaxis1 edits

gr_edit .yaxis1.add_ticks 15 `"SES"', custom tickset(major) editstyle(tickangle(horizontal) )
// yaxis1 edits

gr_edit .yaxis1.major.num_rule_ticks = 2
gr_edit .yaxis1.edit_tick 4 15 `"SES (z)"', tickset(major)
// yaxis1 edits

gr_edit .yaxis1.major.num_rule_ticks = 2
gr_edit .yaxis1.edit_tick 1 30 `"Overweight/obese"', custom tickset(major) editstyle(tickangle(horizontal) )
// yaxis1 edits

gr_edit .yaxis1.major.num_rule_ticks = 1
gr_edit .yaxis1.edit_tick 1 45 `"Girl"', custom tickset(major) editstyle(tickangle(horizontal) )
// yaxis1 edits

gr_edit .title.text = {}
gr_edit .title.text.Arrpush German


graph display, ysize(2.15) xsize(4.3)
graph save "${GRAPH}\Figure_S5.gph", replace
graph export "${GRAPH}\Figure_S5.eps", as(eps) preview(on) replace
graph export "${GRAPH}\Figure_S5.png", as(png)  replace  width(2908) height(1454)
 graph export "${GRAPH}\Figure_S5.tif", as(tif)  replace

 

 
 
 * Math 
use "${DATA}/RS_math_girl_cca.dta", clear 
merge 1:1 ID_cc using "${DATA}/RS_math_migr_cca.dta" , nogen 
merge 1:1 ID_cc using "${DATA}/RS_math_bmi_cca.dta" , nogen 
merge 1:1 ID_cc using "${DATA}/RS_math_ses_cca.dta" , nogen 

range effect -1 1

kdensity rs_girl, gen(x_girl d_girl)  at(effect)
gen yaxis_girl = 45
replace d_girl = yaxis_girl + d_girl 

kdensity rs_bmi, gen(x_bmi d_bmi)  at(effect)
gen yaxis_bmi = 30
replace d_bmi = yaxis_bmi + d_bmi 

kdensity rs_ses, gen(x_ses d_ses)  at(effect)
gen yaxis_ses = 15
replace d_ses = yaxis_ses + d_ses 

kdensity rs_migr, gen(x_migr d_migr)  at(effect)
gen yaxis_migr = 0
replace d_migr = yaxis_migr + d_migr 


twoway  rarea d_girl yaxis_girl x_girl ,color(gray%50) || rarea d_bmi yaxis_bmi x_bmi ,color(gray%50)  ||  rarea d_ses yaxis_ses x_ses ,color(gray%50) || rarea d_migr yaxis_migr x_migr ,color(gray%50) ||    ///
, legend(off) ylabel(0(15)45 ,nogrid) xline(0 ,lpattern(dash) lcolor(red%40)) scheme(s2mono) plotregion(style(none)) bgcolor(white)


gr_edit .style.editstyle boxstyle(shadestyle(color(white))) editcopy

gr_edit .style.editstyle boxstyle(linestyle(color(white))) editcopy
gr_edit .style.editstyle boxstyle(linestyle(width(none))) editcopy

gr_edit .xaxis1.title.text = {}
gr_edit .xaxis1.title.text.Arrpush Grade (z-stand.)

gr_edit .yaxis1.major.num_rule_ticks = 4
gr_edit .yaxis1.edit_tick 1 0 `"Minority"', custom tickset(major) editstyle(tickangle(horizontal) )
// yaxis1 edits

gr_edit .yaxis1.add_ticks 15 `"SES"', custom tickset(major) editstyle(tickangle(horizontal) )
// yaxis1 edits

gr_edit .yaxis1.major.num_rule_ticks = 2
gr_edit .yaxis1.edit_tick 4 15 `"SES (z)"', tickset(major)
// yaxis1 edits

gr_edit .yaxis1.major.num_rule_ticks = 2
gr_edit .yaxis1.edit_tick 1 30 `"Overweight/obese"', custom tickset(major) editstyle(tickangle(horizontal) )
// yaxis1 edits

gr_edit .yaxis1.major.num_rule_ticks = 1
gr_edit .yaxis1.edit_tick 1 45 `"Girl"', custom tickset(major) editstyle(tickangle(horizontal) )
// yaxis1 edits

gr_edit .title.text = {}
gr_edit .title.text.Arrpush Math


graph display, ysize(2.15) xsize(4.3)
graph save "${GRAPH}\Figure_S6.gph", replace
graph export "${GRAPH}\Figure_S6.eps", as(eps) preview(on) replace
graph export "${GRAPH}\Figure_S6.png", as(png)  replace  width(2908) height(1454)
 graph export "${GRAPH}\Figure_S6.tif", as(tif)  replace

 
 
 
* Physics
use "${DATA}/RS_phy_girl_cca.dta", clear 
merge 1:1 ID_cc using "${DATA}/RS_phy_migr_cca.dta" , nogen 
merge 1:1 ID_cc using "${DATA}/RS_phy_bmi_cca.dta" , nogen 
merge 1:1 ID_cc using "${DATA}/RS_phy_ses_cca.dta" , nogen 

range effect -1 1

kdensity rs_girl, gen(x_girl d_girl)  at(effect)
gen yaxis_girl = 45
replace d_girl = yaxis_girl + d_girl 

kdensity rs_bmi, gen(x_bmi d_bmi)  at(effect)
gen yaxis_bmi = 30
replace d_bmi = yaxis_bmi + d_bmi 

kdensity rs_ses, gen(x_ses d_ses)  at(effect)
gen yaxis_ses = 15
replace d_ses = yaxis_ses + d_ses 

kdensity rs_migr, gen(x_migr d_migr)  at(effect)
gen yaxis_migr = 0
replace d_migr = yaxis_migr + d_migr 


twoway  rarea d_girl yaxis_girl x_girl ,color(gray%50) || rarea d_bmi yaxis_bmi x_bmi ,color(gray%50)  ||  rarea d_ses yaxis_ses x_ses ,color(gray%50) || rarea d_migr yaxis_migr x_migr ,color(gray%50) ||    ///
, legend(off) ylabel(0(15)45 ,nogrid) xline(0 ,lpattern(dash) lcolor(red%40)) scheme(s2mono) plotregion(style(none)) bgcolor(white)


gr_edit .style.editstyle boxstyle(shadestyle(color(white))) editcopy

gr_edit .style.editstyle boxstyle(linestyle(color(white))) editcopy
gr_edit .style.editstyle boxstyle(linestyle(width(none))) editcopy

gr_edit .xaxis1.title.text = {}
gr_edit .xaxis1.title.text.Arrpush Grade (z-stand.)

gr_edit .yaxis1.major.num_rule_ticks = 4
gr_edit .yaxis1.edit_tick 1 0 `"Minority"', custom tickset(major) editstyle(tickangle(horizontal) )
// yaxis1 edits

gr_edit .yaxis1.add_ticks 15 `"SES"', custom tickset(major) editstyle(tickangle(horizontal) )
// yaxis1 edits

gr_edit .yaxis1.major.num_rule_ticks = 2
gr_edit .yaxis1.edit_tick 4 15 `"SES (z)"', tickset(major)
// yaxis1 edits

gr_edit .yaxis1.major.num_rule_ticks = 2
gr_edit .yaxis1.edit_tick 1 30 `"Overweight/obese"', custom tickset(major) editstyle(tickangle(horizontal) )
// yaxis1 edits

gr_edit .yaxis1.major.num_rule_ticks = 1
gr_edit .yaxis1.edit_tick 1 45 `"Girl"', custom tickset(major) editstyle(tickangle(horizontal) )
// yaxis1 edits

gr_edit .title.text = {}
gr_edit .title.text.Arrpush Physics


graph display, ysize(2.15) xsize(4.3)
graph save "${GRAPH}\Figure_S7.gph", replace
graph export "${GRAPH}\Figure_S7.eps", as(eps) preview(on) replace
graph export "${GRAPH}\Figure_S7.png", as(png)  replace   width(2908) height(1454)
 graph export "${GRAPH}\Figure_S7.tif", as(tif)  replace 

 
 
 
 
 
 
 * Chemistry 
 
 use "${DATA}/RS_che_girl_cca.dta", clear 
merge 1:1 ID_cc using "${DATA}/RS_che_migr_cca.dta" , nogen 
merge 1:1 ID_cc using "${DATA}/RS_che_bmi_cca.dta" , nogen 
merge 1:1 ID_cc using "${DATA}/RS_che_ses_cca.dta" , nogen 

range effect -1 1

kdensity rs_girl, gen(x_girl d_girl)  at(effect)
gen yaxis_girl = 45
replace d_girl = yaxis_girl + d_girl 

kdensity rs_bmi, gen(x_bmi d_bmi)  at(effect)
gen yaxis_bmi = 30
replace d_bmi = yaxis_bmi + d_bmi 

kdensity rs_ses, gen(x_ses d_ses)  at(effect)
gen yaxis_ses = 15
replace d_ses = yaxis_ses + d_ses 

kdensity rs_migr, gen(x_migr d_migr)  at(effect)
gen yaxis_migr = 0
replace d_migr = yaxis_migr + d_migr 


twoway  rarea d_girl yaxis_girl x_girl ,color(gray%50) || rarea d_bmi yaxis_bmi x_bmi ,color(gray%50)  ||  rarea d_ses yaxis_ses x_ses ,color(gray%50) || rarea d_migr yaxis_migr x_migr ,color(gray%50) ||    ///
, legend(off) ylabel(0(15)45 ,nogrid) xline(0 ,lpattern(dash) lcolor(red%40)) scheme(s2mono) plotregion(style(none)) bgcolor(white)


gr_edit .style.editstyle boxstyle(shadestyle(color(white))) editcopy

gr_edit .style.editstyle boxstyle(linestyle(color(white))) editcopy
gr_edit .style.editstyle boxstyle(linestyle(width(none))) editcopy

gr_edit .xaxis1.title.text = {}
gr_edit .xaxis1.title.text.Arrpush Grade (z-stand.)

gr_edit .yaxis1.major.num_rule_ticks = 4
gr_edit .yaxis1.edit_tick 1 0 `"Minority"', custom tickset(major) editstyle(tickangle(horizontal) )
// yaxis1 edits

gr_edit .yaxis1.add_ticks 15 `"SES"', custom tickset(major) editstyle(tickangle(horizontal) )
// yaxis1 edits

gr_edit .yaxis1.major.num_rule_ticks = 2
gr_edit .yaxis1.edit_tick 4 15 `"SES (z)"', tickset(major)
// yaxis1 edits

gr_edit .yaxis1.major.num_rule_ticks = 2
gr_edit .yaxis1.edit_tick 1 30 `"Overweight/obese"', custom tickset(major) editstyle(tickangle(horizontal) )
// yaxis1 edits

gr_edit .yaxis1.major.num_rule_ticks = 1
gr_edit .yaxis1.edit_tick 1 45 `"Girl"', custom tickset(major) editstyle(tickangle(horizontal) )
// yaxis1 edits

gr_edit .title.text = {}
gr_edit .title.text.Arrpush Chemistry


graph display, ysize(2.15) xsize(4.3)
graph save "${GRAPH}\Figure_S8.gph", replace
graph export "${GRAPH}\Figure_S8.eps", as(eps) preview(on) replace
graph export "${GRAPH}\Figure_S8.png", as(png)  replace  width(2908) height(1454)
 graph export "${GRAPH}\Figure_S8.tif", as(tif)  replace

 
 
 
* Biology 


use "${DATA}/RS_bio_girl_cca.dta", clear 
merge 1:1 ID_cc using "${DATA}/RS_bio_migr_cca.dta" , nogen 
merge 1:1 ID_cc using "${DATA}/RS_bio_bmi_cca.dta" , nogen 
merge 1:1 ID_cc using "${DATA}/RS_bio_ses_cca.dta" , nogen 

range effect -1 1

kdensity rs_girl, gen(x_girl d_girl)  at(effect)
gen yaxis_girl = 45
replace d_girl = yaxis_girl + d_girl 

kdensity rs_bmi, gen(x_bmi d_bmi)  at(effect)
gen yaxis_bmi = 30
replace d_bmi = yaxis_bmi + d_bmi 

kdensity rs_ses, gen(x_ses d_ses)  at(effect)
gen yaxis_ses = 15
replace d_ses = yaxis_ses + d_ses 

kdensity rs_migr, gen(x_migr d_migr)  at(effect)
gen yaxis_migr = 0
replace d_migr = yaxis_migr + d_migr 


twoway  rarea d_girl yaxis_girl x_girl ,color(gray%50) || rarea d_bmi yaxis_bmi x_bmi ,color(gray%50)  ||  rarea d_ses yaxis_ses x_ses ,color(gray%50) || rarea d_migr yaxis_migr x_migr ,color(gray%50) ||    ///
, legend(off) ylabel(0(15)45 ,nogrid) xline(0 ,lpattern(dash) lcolor(red%40)) scheme(s2mono) plotregion(style(none)) bgcolor(white)


gr_edit .style.editstyle boxstyle(shadestyle(color(white))) editcopy

gr_edit .style.editstyle boxstyle(linestyle(color(white))) editcopy
gr_edit .style.editstyle boxstyle(linestyle(width(none))) editcopy

gr_edit .xaxis1.title.text = {}
gr_edit .xaxis1.title.text.Arrpush Grade (z-stand.)

gr_edit .yaxis1.major.num_rule_ticks = 4
gr_edit .yaxis1.edit_tick 1 0 `"Minority"', custom tickset(major) editstyle(tickangle(horizontal) )
// yaxis1 edits

gr_edit .yaxis1.add_ticks 15 `"SES"', custom tickset(major) editstyle(tickangle(horizontal) )
// yaxis1 edits

gr_edit .yaxis1.major.num_rule_ticks = 2
gr_edit .yaxis1.edit_tick 4 15 `"SES (z)"', tickset(major)
// yaxis1 edits

gr_edit .yaxis1.major.num_rule_ticks = 2
gr_edit .yaxis1.edit_tick 1 30 `"Overweight/obese"', custom tickset(major) editstyle(tickangle(horizontal) )
// yaxis1 edits

gr_edit .yaxis1.major.num_rule_ticks = 1
gr_edit .yaxis1.edit_tick 1 45 `"Girl"', custom tickset(major) editstyle(tickangle(horizontal) )
// yaxis1 edits

gr_edit .title.text = {}
gr_edit .title.text.Arrpush Biology


graph display, ysize(2.15) xsize(4.3)
graph save "${GRAPH}\Figure_S9.gph", replace
graph export "${GRAPH}\Figure_S9.eps", as(eps) preview(on) replace
graph export "${GRAPH}\Figure_S9.png", as(png)  replace   width(2908) height(1454)
 graph export "${GRAPH}\Figure_S9.tif", as(tif)  replace 

 
 
***********************************
* Figure S4
***********************************

* MI RI
* CCA RI + RS 

* NEPS all - groups separated 
coefplot  ///
(model1_ger_girl_ri model1_ger_bmi_ri model1_ger_ses_ri  model1_ger_migr_ri  , label(MI RI) offset(-0.5) msize(medium)  mlabcolor(gray%30) mfcolor(gray%50) mcolor(gray%50) ciopts(lc(gray%50))) ///
(model1_ger_girl_rssc model1_ger_bmi_rssc model1_ger_ses_rssc model1_ger_migr_rssc, label(CCA RI + RS) offset(0.5) msize(medium)  mlabcolor(gray%30) mfcolor(gray%50) mcolor(gray%50) ciopts(lc(gray%50))) || ///
(model1_math_girl_ri model1_math_bmi_ri model1_math_ses_ri  model1_math_migr_ri  , label(MI RI)) ///
(model1_math_girl_rssc model1_math_bmi_rssc model1_math_ses_rssc model1_math_migr_rssc, label(CCA RI + RS)) || ///
(model1_phy_girl_ri model1_phy_bmi_ri model1_phy_ses_ri  model1_phy_migr_ri  , label(MI RI)) ///
(model1_phy_girl_rssc model1_phy_bmi_rssc model1_phy_ses_rssc model1_phy_migr_rssc, label(CCA RI + RS)) || ///
(model1_che_girl_ri model1_che_bmi_ri model1_che_ses_ri  model1_che_migr_ri  , label(MI RI)) ///
(model1_che_girl_rssc model1_che_bmi_rssc model1_che_ses_rssc model1_che_migr_rssc, label(CCA RI + RS)) || ///
(model1_bio_girl_ri model1_bio_bmi_ri model1_bio_ses_ri  model1_bio_migr_ri  , label(MI RI)) ///
(model1_bio_girl_rssc model1_bio_bmi_rssc model1_bio_ses_rssc model1_bio_migr_rssc, label(CCA RI + RS)) || ///
, groups(?.women = "{bf:Gender}"   ?.bmi_classification_2_w2_long = "{bf:BMI}"  ?.migration_background = `""{bf:Minority }" "{bf:status}""'    hisei = "{bf:SES}") ///
drop(_cons  test_math_w2 test_phy_w2 test_lang_w2 reasoning_class9 speed_perception_class9 1.school_type 2.school_type 3.school_type 4.school_type 5.school_type ///
 self_esteem_w1_std prosocial_beh_w2_std problematic_beh_w2_std scoff_sum_w2 health_statisf_w2_long ///
 1.repeated_class_w2_long neutroticism_sum_w1_long openness_sum_w1_long extraversion_sum_w1_long agreeableness_sum_w1_long conscientiousness_sum_w1_long) ///
 coeflabels(1.women = "Girl" 1.bmi_classification_2_w2_long = "Overweight/obese" hisei = "SES (z)" 1.migration_background = "Minority") order(1.women . 1.bmi_classification_2_w2_long . hisei . 1.migration_background . ) ///
 xline(0 ,lpattern(dash) lcolor(red%40)) scheme(s2mono)  ///
 legend(col(2)) bylabels("German" "Math" "Physics" "Chemistry" "Biology") legend(region(lwidth(none))) levels(95)   xlabel(-0.4 (0.2) 0.4) xscale(range(-0.4 0.4)) horizontal byopts(r(1))  grid(within)  ///
 headings(1.women = "{it:Ref: Boy}"      1.bmi_classification_2_w2_long= "{it:Ref: Non-overweight/obese}"  1.migration_background = "{it:Ref: Majority}" , offset(-0.2) labsize(small))  plotregion(style(none)) bgcolor(white)

 
 
gr_edit .style.editstyle boxstyle(shadestyle(color(white))) editcopy
gr_edit .plotregion1.subtitle[1].DragBy 3.4 0 editcopy
gr_edit .plotregion1.subtitle[2].DragBy 3.4 0 editcopy
gr_edit .plotregion1.subtitle[3].DragBy 3.4 0 editcopy
gr_edit .plotregion1.subtitle[4].DragBy 3.4 0 editcopy
gr_edit .plotregion1.subtitle[5].DragBy 3.4 0 editcopy

gr_edit .plotregion1.subtitle[1].style.editstyle fillcolor(none) linestyle(width(none)) editcopy

gr_edit .plotregion1.subtitle[1].style.editstyle drawbox(no) editcopy
gr_edit .plotregion1.subtitle[2].style.editstyle drawbox(no) editcopy
gr_edit .plotregion1.subtitle[3].style.editstyle drawbox(no) editcopy
gr_edit .plotregion1.subtitle[4].style.editstyle drawbox(no) editcopy
gr_edit .plotregion1.subtitle[5].style.editstyle drawbox(no) editcopy

gr_edit .style.editstyle boxstyle(linestyle(color(white))) editcopy
gr_edit .style.editstyle boxstyle(linestyle(width(none))) editcopy

gr_edit .plotregion1.xaxis1[1].title.style.editstyle margin(small) editcopy
gr_edit .plotregion1.xaxis1[1].title.draw_view.setstyle, style(yes)
gr_edit .plotregion1.xaxis1[1].title.text = {}
gr_edit .plotregion1.xaxis1[1].title.text.Arrpush Grade (z-stand.)

gr_edit .plotregion1.xaxis1[2].title.style.editstyle margin(small) editcopy
gr_edit .plotregion1.xaxis1[2].title.draw_view.setstyle, style(yes)
gr_edit .plotregion1.xaxis1[2].title.text = {}
gr_edit .plotregion1.xaxis1[2].title.text.Arrpush  Grade (z-stand.)

gr_edit .plotregion1.xaxis1[3].title.style.editstyle margin(small) editcopy
gr_edit .plotregion1.xaxis1[3].title.draw_view.setstyle, style(yes)
gr_edit .plotregion1.xaxis1[3].title.text = {}
gr_edit .plotregion1.xaxis1[3].title.text.Arrpush  Grade (z-stand.)

gr_edit .plotregion1.xaxis1[4].title.style.editstyle margin(small) editcopy
gr_edit .plotregion1.xaxis1[4].title.draw_view.setstyle, style(yes)
gr_edit .plotregion1.xaxis1[4].title.text = {}
gr_edit .plotregion1.xaxis1[4].title.text.Arrpush  Grade (z-stand.)

gr_edit .plotregion1.xaxis1[5].title.style.editstyle margin(small) editcopy
gr_edit .plotregion1.xaxis1[5].title.draw_view.setstyle, style(yes)
gr_edit .plotregion1.xaxis1[5].title.text = {}
gr_edit .plotregion1.xaxis1[5].title.text.Arrpush  Grade (z-stand.)


gr_edit .plotregion1.subtitle[1].style.editstyle size(large) editcopy
gr_edit .plotregion1.subtitle[2].style.editstyle size(large) editcopy
gr_edit .plotregion1.subtitle[3].style.editstyle size(large) editcopy
gr_edit .plotregion1.subtitle[4].style.editstyle size(large) editcopy
gr_edit .plotregion1.subtitle[5].style.editstyle size(large) editcopy

gr_edit .legend.style.editstyle boxstyle(linestyle(color(white))) editcopy
gr_edit .legend.Edit, keepstyles


graph display, ysize(2.15) xsize(4.3)
graph save "${GRAPH}\Figure_S4.gph", replace
graph export "${GRAPH}\Figure_S4.eps", as(eps) preview(on) replace
graph export "${GRAPH}\Figure_S4.png", as(png)  replace  width(2908) height(1454)
graph export "${GRAPH}\Figure_S4.tif", as(tif)  replace
 
 
