# Supplementary material for: Does chubby Can get lower grades than skinny Sophie? Using an intersectional approach to uncover grading bias in German secondary schools
Source: PLoS One. 2024 Jul 3;19(7):e0305703. doi: 10.1371/journal.pone.0305703 (PMC11221685; doi:10.1371/journal.pone.0305703)
Supplement: S1 File — (ZIP) [file pone.0305703.s021.zip › Replication package/read_me.txt]

####Data####
To reproduce our results you need the following data sets 

SC4\_pTarget\_R\_13-0-0.dta
SC4\_Weights\_R\_13-0-0.dta
SC4\_CohortProfile\_R\_13-0-0.dta
SC4\_pParent\_R\_13-0-0.dta
SC4\_xTargetCompetencies\_R\_13-0-0.dta. 

Data and documents are made available for academic research and are accessible to registered users who have signed a data use agreement with the LIfBi (fdz@lifbi.de).

You can only access these data using the RemoteNEPS environment. You can find further information regarding data access and RemoteNeps access here:
https://www.neps-data.de/Data-Center/Data-Access/RemoteNEPS/Guide-RemoteNEPS

The  dataset on the BMI classification "bmiage: BMI-for-age charts, 2 to 20 years,
LMS parameters and selected smoothed BMI (kilograms/meters squared) percentiles,
by sex and age", May 30, 2000 version, is provided by the CDC National Center for Health Statistics.
This dataset  is available to the public through \url{https://www.cdc.gov/growthcharts/data/zscore/bmiagerev.csv}.


####Analyses#### 
Before you run the analyses files, download the BMI classification file, transform the file into a .dta file and name it "bmiagerev". You need to upload this data set to your RemoteNEPS data folder.
In the do-files, you need to adjust the path directories in all do-files. 

Once you have uploaded the BMI data and adjusted the path directories, you can run the do-file 0_Mater to reproduce our results.
